# Supplementary material for: A searchable database of medical education objectives – creating a comparable gold standard
Source: BMC Med Educ. 2018 Mar 2;18:31. doi: 10.1186/s12909-018-1136-z (PMC5833091; doi:10.1186/s12909-018-1136-z)
Supplement: Supplementary file 1 — An excel file with standardized format to submit new objectives to the database. (XLSX 25 kb) [file 12909_2018_1136_MOESM1_ESM.xlsx]

## Sheet: data
Data	2013	Before	Break	After	# words
Anatomy - AACBNC	266	266	#N/A	#N/A	11.7
Anesthesia - SEA	132	132	#N/A	#N/A	19.6
Behavioral Sciences - ADMSEP	185	185	#N/A	#N/A	24.3
Behavioral Sciences - AAMC	18	18	#N/A	#N/A	22.2
Biochemistry - ABE	394	394	#N/A	#N/A	20.1
Cell Biology - AACBNC	82	82	#N/A	#N/A	70.9
Clinical Medicine - AAMC	237	237	#N/A	#N/A	17.9
Embryology - AACBNC	304	304	#N/A	#N/A	9.4
Family Medicine - STFM	158	158	#N/A	#N/A	13.5
Genetics - APHMG	103	103	#N/A	#N/A	19.4
Genetics - ACMG	291	291	#N/A	#N/A	19.6
Gerontology - SGE	118	118	#N/A	#N/A	19.4
Gerontology - AGHE	33	33	#N/A	#N/A	40.1
Hematology - ASH	216	216	#N/A	#N/A	27.1
Histology - AACBNC	157	157	#N/A	#N/A	26.2
Internal Medicine - CDIMSGIM	2852	400	50	470.2	22.3
Micro/Immuno - IAMSE	1630	400	50	225.8	12.2
Neuroscience - AACBNC	98	98	#N/A	#N/A	16.1
Obstetrics & Gynecology - APGO	328	328	#N/A	#N/A	17.3
Pathology - GRIPE	2861	400	50	472	13.3
Pediatrics - COMSEP	383	383	#N/A	#N/A	24.2
Pharmacology - ASPET	1307	400	50	161.2	21.8
Physiology - APSACDP	862	400	50	72.2	21.3
Radiology - AUR	106	106	#N/A	#N/A	14.8
		New scale
Scale break		Labels	Xpos	Ypos
Max	3000	0	0	0
Resume	500	100	0	100
Break	400	200	0	200
Min	0	300	0	300
		400	0	400
			0.25	450
		500	0	500
		1000	0	600
		1500	0	700
		2000	0	800
		2500	0	900
		3000	0	1000
		Yaxis Min	0
		Yaxis Max	3000
