# Supplementary material for: A searchable database of medical education objectives – creating a comparable gold standard
Source: BMC Med Educ. 2018 Mar 2;18:31. doi: 10.1186/s12909-018-1136-z (PMC5833091; doi:10.1186/s12909-018-1136-z)
Supplement: Supplementary file 2 — This file can be bulk uploaded into a blank mysql database to recreate this medical objective database with all content. (TXT 13173 kb) [file 12909_2018_1136_MOESM2_ESM.txt]

-- MySQL dump 10.13  Distrib 5.7.9, for Linux (x86_64)
--
-- Host: localhost    Database: medSchlObj
-- ------------------------------------------------------
-- Server version	5.7.9

/*!40101 SET @OLD_CHARACTER_SET_CLIENT=@@CHARACTER_SET_CLIENT */;
/*!40101 SET @OLD_CHARACTER_SET_RESULTS=@@CHARACTER_SET_RESULTS */;
/*!40101 SET @OLD_COLLATION_CONNECTION=@@COLLATION_CONNECTION */;
/*!40101 SET NAMES utf8 */;
/*!40103 SET @OLD_TIME_ZONE=@@TIME_ZONE */;
/*!40103 SET TIME_ZONE='+00:00' */;
/*!40014 SET @OLD_UNIQUE_CHECKS=@@UNIQUE_CHECKS, UNIQUE_CHECKS=0 */;
/*!40014 SET @OLD_FOREIGN_KEY_CHECKS=@@FOREIGN_KEY_CHECKS, FOREIGN_KEY_CHECKS=0 */;
/*!40101 SET @OLD_SQL_MODE=@@SQL_MODE, SQL_MODE='NO_AUTO_VALUE_ON_ZERO' */;
/*!40111 SET @OLD_SQL_NOTES=@@SQL_NOTES, SQL_NOTES=0 */;

--
-- Table structure for table `OLDobjectiveProperties`
--

DROP TABLE IF EXISTS `OLDobjectiveProperties`;
/*!40101 SET @saved_cs_client     = @@character_set_client */;
/*!40101 SET character_set_client = utf8 */;
CREATE TABLE `OLDobjectiveProperties` (
  `pk_objProp` int(11) NOT NULL AUTO_INCREMENT,
  `author` varchar(255) DEFAULT NULL,
  `propertyType` varchar(63) DEFAULT NULL,
  `property` varchar(255) CHARACTER SET utf8 DEFAULT NULL,
  PRIMARY KEY (`pk_objProp`)
) ENGINE=InnoDB AUTO_INCREMENT=17 DEFAULT CHARSET=latin1;
/*!40101 SET character_set_client = @saved_cs_client */;

--
-- Dumping data for table `OLDobjectiveProperties`
--

LOCK TABLES `OLDobjectiveProperties` WRITE;
/*!40000 ALTER TABLE `OLDobjectiveProperties` DISABLE KEYS */;
INSERT INTO `OLDobjectiveProperties` VALUES (1,'Association of Anatomy, Cell Biology, and Neurobiology Chairpersons','discipline','Anatomy'),(2,'Association of Anatomy, Cell Biology, and Neurobiology Chairpersons','discipline','Cell Biology'),(3,'Association of Anatomy, Cell Biology, and Neurobiology Chairpersons','discipline','Embryology'),(4,'Association of Anatomy, Cell Biology, and Neurobiology Chairpersons','discipline','Histology'),(5,'Association of Anatomy, Cell Biology, and Neurobiology Chairpersons','discipline','Neuroscience'),(6,'Society for Education of Anesthesia','discipline','Anesthesia'),(7,'Association of Directors of Medical Student Education in Psychiatry','discipline','Behavioral Sciences'),(8,'Association of Biochemistry Educators','discipline','Biochemistry'),(9,'Association of American Medical Colleges','discipline','Clinical Medicine'),(10,'Society of Teachers of Family Medicine','discipline','Family Medicine'),(11,'Association of Professors of Human and Medical Genetics','discipline','Genetics'),(12,'American College of Medical Genetics','discipline','Genetics'),(13,'Association for Gerontology in Higher Education','discipline','Gerontology'),(14,'Studies in Geriatric Education','discipline','Gerontology'),(15,'American Society of Hematology','discipline','Hematology'),(16,'Clerkship Directors in Internal Medicine and Society of General Internal Medicine','discipline','Internal Medicine');
/*!40000 ALTER TABLE `OLDobjectiveProperties` ENABLE KEYS */;
UNLOCK TABLES;

--
-- Table structure for table `OLDobjectives`
--

DROP TABLE IF EXISTS `OLDobjectives`;
/*!40101 SET @saved_cs_client     = @@character_set_client */;
/*!40101 SET character_set_client = utf8 */;
CREATE TABLE `OLDobjectives` (
  `PK_o` int(11) NOT NULL DEFAULT '0',
  `author` varchar(256) CHARACTER SET utf8 NOT NULL,
  `year` year(4) NOT NULL,
  `obj` varchar(2048) CHARACTER SET utf8 NOT NULL,
  `subHd1` varchar(256) CHARACTER SET utf8 DEFAULT NULL,
  `subHd2` varchar(256) CHARACTER SET utf8 DEFAULT NULL,
  `subHd3` varchar(256) CHARACTER SET utf8 DEFAULT NULL,
  `subHd4` varchar(256) CHARACTER SET utf8 DEFAULT NULL,
  `subHd5` varchar(256) CHARACTER SET utf8 DEFAULT NULL,
  `subHd6` varchar(256) CHARACTER SET utf8 DEFAULT NULL,
  `subHd7` varchar(256) CHARACTER SET utf8 DEFAULT NULL,
  `kw1` varchar(128) CHARACTER SET utf8 DEFAULT NULL,
  `kw2` varchar(128) CHARACTER SET utf8 DEFAULT NULL,
  `kw3` varchar(128) CHARACTER SET utf8 DEFAULT NULL,
  `kw4` varchar(128) CHARACTER SET utf8 DEFAULT NULL,
  `kw5` varchar(128) CHARACTER SET utf8 DEFAULT NULL,
  `kw6` varchar(128) CHARACTER SET utf8 DEFAULT NULL,
  `kw7` varchar(128) CHARACTER SET utf8 DEFAULT NULL,
  `kw8` varchar(128) CHARACTER SET utf8 DEFAULT NULL,
  `kw9` varchar(128) CHARACTER SET utf8 DEFAULT NULL,
  `kw10` varchar(128) CHARACTER SET utf8 DEFAULT NULL,
  `kw11` varchar(128) CHARACTER SET utf8 DEFAULT NULL,
  `kw12` varchar(128) CHARACTER SET utf8 DEFAULT NULL,
  `kw13` varchar(128) CHARACTER SET utf8 DEFAULT NULL,
  `kw14` varchar(128) CHARACTER SET utf8 DEFAULT NULL,
  `kw15` varchar(128) CHARACTER SET utf8 DEFAULT NULL,
  `oNotes` text,
  `rank` decimal(10,3) DEFAULT NULL,
  `hrs` decimal(7,2) DEFAULT NULL,
  `oAns` text,
  `author_yearPK` varchar(256) CHARACTER SET utf8 DEFAULT NULL
) ENGINE=InnoDB DEFAULT CHARSET=latin1;
/*!40101 SET character_set_client = @saved_cs_client */;

--
-- Dumping data for table `OLDobjectives`
--

LOCK TABLES `OLDobjectives` WRITE;
/*!40000 ALTER TABLE `OLDobjectives` DISABLE KEYS */;
INSERT INTO `OLDobjectives` VALUES (1,'AACBNC',1997,'Anatomic terminology: Orientation to the body - Basic language to describe relationships','KNOWLEDGE OBJECTIVES IN HUMAN GROSS AND DEVELOPMENTAL ANATOMY','Introductory material','','','','','','Anatomic terminology','orientation','','','','','','','','','','','','','','',0.000,0.00,'','AACBNC_1997'),(2,'AACBNC',1997,'\"Skin and fascia - Basic appreciation for regional differences/functions, access to internal structures (incisions)\"','KNOWLEDGE OBJECTIVES IN HUMAN GROSS AND DEVELOPMENTAL ANATOMY','Introductory material','','','','','','skin','fascia','incisions','','','','','','','','','','','','','',0.000,0.00,'','AACBNC_1997'),(3,'AACBNC',1997,'Joints: Movements and factors in stability - Language to describe motions; Range of motion; Stability versus mobility','KNOWLEDGE OBJECTIVES IN HUMAN GROSS AND DEVELOPMENTAL ANATOMY','Introductory material','','','','','','joints','stability','range of motion','mobility','','','','','','','','','','','','',0.000,0.00,'','AACBNC_1997'),(4,'AACBNC',1997,'\"Muscle: Basic arrangements and types - Origins, insertions, and functions; Levers\"','KNOWLEDGE OBJECTIVES IN HUMAN GROSS AND DEVELOPMENTAL ANATOMY','Introductory material','','','','','','muscle','origins','insertions','levers','','','','','','','','','','','','',0.000,0.00,'','AACBNC_1997'),(5,'AACBNC',1997,'Organization of peripheral nervous system: Somatic (skeletal) and autonomic (visceral) - Introduction to the nervous system','KNOWLEDGE OBJECTIVES IN HUMAN GROSS AND DEVELOPMENTAL ANATOMY','Introductory material','','','','','','peripheral nervous system','somatic','autonomic','','','','','','','','','','','','','',0.000,0.00,'','AACBNC_1997'),(6,'AACBNC',1997,'Thoracic wall - Basic structure and organization','KNOWLEDGE OBJECTIVES IN HUMAN GROSS AND DEVELOPMENTAL ANATOMY','Thorax','','','','','','thoracic wall','','','','','','','','','','','','','','','',0.000,0.00,'','AACBNC_1997'),(7,'AACBNC',1997,'Relating thoracic wall to internal structures - Landmarks used in the physical examination','KNOWLEDGE OBJECTIVES IN HUMAN GROSS AND DEVELOPMENTAL ANATOMY','Thorax','Relating Thoracic Wall to Internal Structures','','','','','thoracic wall','landmarks','physical examination','','','','','','','','','','','','','',0.000,0.00,'','AACBNC_1997'),(8,'AACBNC',1997,'\"Breast: Development, gross structure, blood supply, and lymphatic drainage - Structures relating to breast cancer and cystic diseases; Mammography\"','KNOWLEDGE OBJECTIVES IN HUMAN GROSS AND DEVELOPMENTAL ANATOMY','Thorax','Relating Thoracic Wall to Internal Structures','','','','','breast','lymphatic drainange','breast cancer','cystic diseases','mammography','','','','','','','','','','','modify/fix objective',0.000,0.00,'','AACBNC_1997'),(9,'AACBNC',1997,'\"Features of spinal nerves - Intercostal nerves, nerve block\"','KNOWLEDGE OBJECTIVES IN HUMAN GROSS AND DEVELOPMENTAL ANATOMY','Thorax','Relating Thoracic Wall to Internal Structures','','','','','spinal nerves','nerve block','intercostal nerves','','','','','','','','','','','','','',0.000,0.00,'','AACBNC_1997'),(10,'AACBNC',1997,'\"Sternum, ribs, intercostal spaces, and associated structures - Access to thoracic structures: Thoracotomy, thoracocentesis, incisions\"','KNOWLEDGE OBJECTIVES IN HUMAN GROSS AND DEVELOPMENTAL ANATOMY','Thorax','Relating Thoracic Wall to Internal Structures','','','','','sternum','ribs','intercostal spaces','thoracotomy','thoracocentesis','incisions','','','','','','','','','','',0.000,0.00,'','AACBNC_1997'),(11,'AACBNC',1997,'Lungs and Pleura - Basic structure and organization','KNOWLEDGE OBJECTIVES IN HUMAN GROSS AND DEVELOPMENTAL ANATOMY','Thorax','Lungs and Pleura','','','','','lungs','pleura','','','','','','','','','','','','','','',0.000,0.00,'','AACBNC_1997'),(12,'AACBNC',1997,'\"Radiologic Anatomy of the Lungs and Pleura - Interpreting structures in radiographs, CT, MRI\"','KNOWLEDGE OBJECTIVES IN HUMAN GROSS AND DEVELOPMENTAL ANATOMY','Thorax','Lungs and Pleura','','','','','lungs','pleura','Radiologic','radiographs','MRI','CT','','','','','','','','','','modify/fix objective',0.000,0.00,'','AACBNC_1997'),(13,'AACBNC',1997,'Lines of pleural reflection - Relationships to the thoracic wall; Auscultation and percussion','KNOWLEDGE OBJECTIVES IN HUMAN GROSS AND DEVELOPMENTAL ANATOMY','Thorax','Lungs and Pleura','','','','','pleural reflection','thoracic wall','auscultation','percussion','','','','','','','','','','','','',0.000,0.00,'','AACBNC_1997'),(14,'AACBNC',1997,'\"Pleura: Regional designations, sensory innervation, and recesses of pleural cavity - Understand where air and/or fluid can collect in the chest; Origin of pain in the chest\"','KNOWLEDGE OBJECTIVES IN HUMAN GROSS AND DEVELOPMENTAL ANATOMY','Thorax','Lungs and Pleura','','','','','pleura','pleural cavity','pain in the chest','','','','','','','','','','','','','',0.000,0.00,'','AACBNC_1997'),(15,'AACBNC',1997,'Distinguishing characteristics of the right/left lungs - Appreciate the differences between the lungs','KNOWLEDGE OBJECTIVES IN HUMAN GROSS AND DEVELOPMENTAL ANATOMY','Thorax','Lungs and Pleura','','','','','lungs','','','','','','','','','','','','','','','',0.000,0.00,'','AACBNC_1997'),(16,'AACBNC',1997,'Organization of bronchopulmonary segments - Be able to localize lung pathology; Understand segmental resection','KNOWLEDGE OBJECTIVES IN HUMAN GROSS AND DEVELOPMENTAL ANATOMY','Thorax','Lungs and Pleura','','','','','bronchopulmonary segments','lung pathology','segmental resection','','','','','','','','','','','','','',0.000,0.00,'','AACBNC_1997'),(17,'AACBNC',1997,'Dual blood supply of the lungs - Appreciate pulmonary and systemic circulation','KNOWLEDGE OBJECTIVES IN HUMAN GROSS AND DEVELOPMENTAL ANATOMY','Thorax','Lungs and Pleura','','','','','lungs','pulmonary circulation','systemic circulation','','','','','','','','','','','','','',0.000,0.00,'','AACBNC_1997'),(18,'AACBNC',1997,'\"Organization of the root of the lung, lymphatic drainage - Understand structures entering and leaving the lung; Routes of cancer spread \"','KNOWLEDGE OBJECTIVES IN HUMAN GROSS AND DEVELOPMENTAL ANATOMY','Thorax','Lungs and Pleura','','','','','root of the lung','lymphatic drainange of the lung','','','','','','','','','','','','','','modify/fix objective',0.000,0.00,'','AACBNC_1997'),(19,'AACBNC',1997,'\"Dynamics of changes in thoracic volume, inspiration, expiration, and blood flow - Normal breathing; Mechanics of pneurnothorax\"','KNOWLEDGE OBJECTIVES IN HUMAN GROSS AND DEVELOPMENTAL ANATOMY','Thorax','Lungs and Pleura','','','','','thoracic volume','inspiration','expiration','breathing','pneumothorax','','','','','','','','','','','',0.000,0.00,'','AACBNC_1997'),(20,'AACBNC',1997,'Autonomic innervation of the lung - Control of bronchial resistance: Asthma','KNOWLEDGE OBJECTIVES IN HUMAN GROSS AND DEVELOPMENTAL ANATOMY','Thorax','Lungs and Pleura','','','','','lung','autonomic innervation','bronchial resistance','asthma','','','','','','','','','','','','modify/fix objective',0.000,0.00,'','AACBNC_1997'),(21,'AACBNC',1997,'\"Diaphragm: Development, hiatuses, and innervation - Hernias; Control of breathing; Spinal cord injury\"','KNOWLEDGE OBJECTIVES IN HUMAN GROSS AND DEVELOPMENTAL ANATOMY','Thorax','Diaphragm','','','','','diaphragm','diaphragm development','hiatuses','hernias','breathing','spinal cord injury','','','','','','','','','','modify/fix objective',0.000,0.00,'','AACBNC_1997'),(22,'AACBNC',1997,'Heart and Pericardium - Appreciate basic structure and location','KNOWLEDGE OBJECTIVES IN HUMAN GROSS AND DEVELOPMENTAL ANATOMY','Thorax','Heart and Pericardium','','','','','heart','pericardium','','','','','','','','','','','','','','',0.000,0.00,'','AACBNC_1997'),(23,'AACBNC',1997,'\"Radiologic anatomy of the Heart and Pericardium - Interpreting structures in radiographs, CT, MRI\"','KNOWLEDGE OBJECTIVES IN HUMAN GROSS AND DEVELOPMENTAL ANATOMY','Thorax','Heart and Pericardium','','','','','pericardium','anatomy of the heart','heart CT','heart MRI','','','','','','','','','','','','',0.000,0.00,'','AACBNC_1997'),(24,'AACBNC',1997,'\"Development of the four-chambered heart, its septae, valves, and great vessels - Understand common congenital anomalies; Septal defects, tetralogy of Fallot\"','KNOWLEDGE OBJECTIVES IN HUMAN GROSS AND DEVELOPMENTAL ANATOMY','Thorax','Heart and Pericardium','','','','','four-chambered','septae','valves','great vessels','congenital anomalies','septal defects','tetralogy of fallot','','','','','','','','','',0.000,0.00,'','AACBNC_1997'),(25,'AACBNC',1997,'Circulatory changes at birth - Changes from fetal to infant circulation','KNOWLEDGE OBJECTIVES IN HUMAN GROSS AND DEVELOPMENTAL ANATOMY','Thorax','Heart and Pericardium','','','','','fetal circulation','infant circulation','','','','','','','','','','','','','','',0.000,0.00,'','AACBNC_1997'),(26,'AACBNC',1997,'\"Adult heart: Surface, chambers, cardiac skeleton - External and internal anatomy of the heart\"','KNOWLEDGE OBJECTIVES IN HUMAN GROSS AND DEVELOPMENTAL ANATOMY','Thorax','Heart and Pericardium','','','','','heart','chambers','anatomy of the heart','','','','','','','','','','','','','',0.000,0.00,'','AACBNC_1997'),(27,'AACBNC',1997,'\"Pericardium, including pericardial sinuses - Pericardial effusion; Cardiac tarnponade\"','KNOWLEDGE OBJECTIVES IN HUMAN GROSS AND DEVELOPMENTAL ANATOMY','Thorax','Heart and Pericardium','','','','','Pericardium','pericardial sinuses','pericardial effusion','cardiac tamponade','','','','','','','','','','','','',0.000,0.00,'','AACBNC_1997'),(28,'AACBNC',1997,'Projections onto chest wall of cardiac landmarks - Auscultation','KNOWLEDGE OBJECTIVES IN HUMAN GROSS AND DEVELOPMENTAL ANATOMY','Thorax','Heart and Pericardium','','','','','chest wall','landmarks','auscultation','','','','','','','','','','','','','',0.000,0.00,'','AACBNC_1997'),(29,'AACBNC',1997,'Coronary artery circulation and cardiac venous drainage - Myocardial infarction; Angina pectoris; Catheterization; Angioplasty and bypass','KNOWLEDGE OBJECTIVES IN HUMAN GROSS AND DEVELOPMENTAL ANATOMY','Thorax','Heart and Pericardium','','','','','coronary artery','myocardial infarction','angina pectoris','catheterization','angioplasty','bypass','','','','','','','','','','',0.000,0.00,'','AACBNC_1997'),(30,'AACBNC',1997,'\"Cardiac innervation, pacemaker nodes, conduction system, and afferents - Anatomy of abnormal heart rhythms; Referred pain\"','KNOWLEDGE OBJECTIVES IN HUMAN GROSS AND DEVELOPMENTAL ANATOMY','Thorax','Heart and Pericardium','','','','','cardiac innervation','pacemaker','conduction system','abnormal heart rhythms','referred pain','','','','','','','','','','','',0.000,0.00,'','AACBNC_1997'),(31,'AACBNC',1997,'Mediastinurn and its subdivisions - Understand organization of mediastinum; Mediastinal shift; Tumors','KNOWLEDGE OBJECTIVES IN HUMAN GROSS AND DEVELOPMENTAL ANATOMY','Thorax','Mediastinurn and Its Subdivisions','','','','','mediastinum','mediastinal shift','tumors','','','','','','','','','','','','','',0.000,0.00,'','AACBNC_1997'),(32,'AACBNC',1997,'\"Radiologic anatomy of the Mediastinum - Interpreting structures in radiographs, CT, MRI\"','KNOWLEDGE OBJECTIVES IN HUMAN GROSS AND DEVELOPMENTAL ANATOMY','Thorax','Mediastinurn and Its Subdivisions','','','','','mediastinum','radiographs','CT','MRI','','','','','','','','','','','','',0.000,0.00,'','AACBNC_1997'),(33,'AACBNC',1997,'Esophagus - Constrictions of the esophagus','KNOWLEDGE OBJECTIVES IN HUMAN GROSS AND DEVELOPMENTAL ANATOMY','Thorax','Mediastinurn and Its Subdivisions','','','','','Esophagus','constrictions','','','','','','','','','','','','','','',0.000,0.00,'','AACBNC_1997'),(34,'AACBNC',1997,'\"Trachea, and bronchi - Location/distribution of upper respiratory tree\"','KNOWLEDGE OBJECTIVES IN HUMAN GROSS AND DEVELOPMENTAL ANATOMY','Thorax','Mediastinurn and Its Subdivisions','','','','','trachea','bronchi','respiratory tree','','','','','','','','','','','','','',0.000,0.00,'','AACBNC_1997'),(35,'AACBNC',1997,'\"Phrenic nerves, vagus nerves, and left recurrent laryngeal nerve - Location and course of nerves in the chest; Susceptibility to injury\"','KNOWLEDGE OBJECTIVES IN HUMAN GROSS AND DEVELOPMENTAL ANATOMY','Thorax','Mediastinurn and Its Subdivisions','','','','','phrenic nerves','vagus nerves','recurrent laryngeal nerve','chest','injury','','','','','','','','','','','',0.000,0.00,'','AACBNC_1997'),(36,'AACBNC',1997,'\"Locations and principal branches of the great vessels: Aorta, superior vena cava - Catheterization of great vessels; Coarctation of the aorta; Collateral circulation\"','KNOWLEDGE OBJECTIVES IN HUMAN GROSS AND DEVELOPMENTAL ANATOMY','Thorax','Mediastinurn and Its Subdivisions','','','','','great vessels','aorta ','superior vena cava','catheterization','coarctation','collateral circulation','','','','','','','','','','',0.000,0.00,'','AACBNC_1997'),(37,'AACBNC',1997,'Azygos venous system - Drainage of the chest wall','KNOWLEDGE OBJECTIVES IN HUMAN GROSS AND DEVELOPMENTAL ANATOMY','Thorax','Mediastinurn and Its Subdivisions','','','','','azygous','chest wall','','','','','','','','','','','','','','',0.000,0.00,'','AACBNC_1997'),(38,'AACBNC',1997,'Lymphatic drainage and thoracic duct - Spread of infections and cancer','KNOWLEDGE OBJECTIVES IN HUMAN GROSS AND DEVELOPMENTAL ANATOMY','Thorax','Mediastinurn and Its Subdivisions','','','','','lymph','lymphatic drainange','thoracic duct','','','','','','','','','','','','','',0.000,0.00,'','AACBNC_1997'),(39,'AACBNC',1997,'Thymus gland - Location and involution of the thymus gland','KNOWLEDGE OBJECTIVES IN HUMAN GROSS AND DEVELOPMENTAL ANATOMY','Thorax','Mediastinurn and Its Subdivisions','','','','','thymus','','','','','','','','','','','','','','','',0.000,0.00,'','AACBNC_1997'),(40,'AACBNC',1997,'\"Anterior abdominal wall; Boundaries, planes (4), regions (9), and quadrants - Functions in breathing and raising internal pressure; vomiting, defecation, parturition\"','KNOWLEDGE OBJECTIVES IN HUMAN GROSS AND DEVELOPMENTAL ANATOMY','Abdomen','Anterior Abdominal Wall','','','','','abdominal wall','quadrants','breathing','pressure','vomiting','defecation','parturition','','','','','','','','','',0.000,0.00,'','AACBNC_1997'),(41,'AACBNC',1997,'Projection of underlying viscera onto the abdominal wall - Landmarks used in the physical examination','KNOWLEDGE OBJECTIVES IN HUMAN GROSS AND DEVELOPMENTAL ANATOMY','Abdomen','Anterior Abdominal Wall','','','','','viscera','abdominal wall','landmarks','physical examination','','','','','','','','','','','','',0.000,0.00,'','AACBNC_1997'),(42,'AACBNC',1997,'\"Muscles, aponeuroses, and superficial fascia of the Anterior Abdominal Wall - Access to internal structures (incisions); Role in trunk movements\"','KNOWLEDGE OBJECTIVES IN HUMAN GROSS AND DEVELOPMENTAL ANATOMY','Abdomen','Anterior Abdominal Wall','','','','','muscles','aponeuroses','fascia','abdominal wall','incisions','trunk movements','','','','','','','','','','',0.000,0.00,'','AACBNC_1997'),(43,'AACBNC',1997,'Fatty layer of superficial fascia - Camper\'s fascia; Obesity','KNOWLEDGE OBJECTIVES IN HUMAN GROSS AND DEVELOPMENTAL ANATOMY','Abdomen','Anterior Abdominal Wall','','','','','fascia','camper\'s fascia','obesity','','','','','','','','','','','','','',0.000,0.00,'','AACBNC_1997'),(44,'AACBNC',1997,'\"Membranous layer of superficial fascia - Scarpa\'s fascia; Continuity with scrotum, extravasation of urine\"','KNOWLEDGE OBJECTIVES IN HUMAN GROSS AND DEVELOPMENTAL ANATOMY','Abdomen','Anterior Abdominal Wall','','','','','fascia','scarpa\'s fascia','scrotum','extravasation of urine','','','','','','','','','','','','',0.000,0.00,'','AACBNC_1997'),(45,'AACBNC',1997,'Abdominal muscles and rectus sheath - Gastroschisis','KNOWLEDGE OBJECTIVES IN HUMAN GROSS AND DEVELOPMENTAL ANATOMY','Abdomen','Anterior Abdominal Wall','','','','','abdominal muscles','rectus sheath','gastroschisis','','','','','','','','','','','','','',0.000,0.00,'','AACBNC_1997'),(46,'AACBNC',1997,'Rectus abdominis and pyramidalis muscles - Divarication','KNOWLEDGE OBJECTIVES IN HUMAN GROSS AND DEVELOPMENTAL ANATOMY','Abdomen','Anterior Abdominal Wall','','','','','rectus abdominus','pyramidalis','divarication','','','','','','','','','','','','','',0.000,0.00,'','AACBNC_1997'),(47,'AACBNC',1997,'Linea alba - Linea nigra of pregnancy; Epigastric hernia','KNOWLEDGE OBJECTIVES IN HUMAN GROSS AND DEVELOPMENTAL ANATOMY','Abdomen','Anterior Abdominal Wall','','','','','linea alba','linea nigra','hernia','','','','','','','','','','','','','',0.000,0.00,'','AACBNC_1997'),(48,'AACBNC',1997,'Sensory innervation of the Anterior Abdominal Wall - Dermatomes; Referred pain and projected pain','KNOWLEDGE OBJECTIVES IN HUMAN GROSS AND DEVELOPMENTAL ANATOMY','Abdomen','Anterior Abdominal Wall','','','','','abdominal wall','dermatomes','referred pain','projected pain','','','','','','','','','','','','',0.000,0.00,'','AACBNC_1997'),(49,'AACBNC',1997,'Motor innervation of the Anterior Abdominal Wall - Muscular rigidity','KNOWLEDGE OBJECTIVES IN HUMAN GROSS AND DEVELOPMENTAL ANATOMY','Abdomen','Anterior Abdominal Wall','','','','','motor innervation','abdominal wall','muscular rigidity','','','','','','','','','','','','','',0.000,0.00,'','AACBNC_1997'),(50,'AACBNC',1997,'\"Arterial supply of the Anterior Abdominal Wall - Wounds, surgical and traumatic; Healing\"','KNOWLEDGE OBJECTIVES IN HUMAN GROSS AND DEVELOPMENTAL ANATOMY','Abdomen','Anterior Abdominal Wall','','','','','arterial supply','abdominal wall','wounds','surgical ','traumatic','healing','','','','','','','','','','',0.000,0.00,'','AACBNC_1997'),(51,'AACBNC',1997,'Venous drainage of the Anterior Abdominal Wall - Wounds; Caput medusa','KNOWLEDGE OBJECTIVES IN HUMAN GROSS AND DEVELOPMENTAL ANATOMY','Abdomen','Anterior Abdominal Wall','','','','','venous drainage','abdominal wall','wounds','caput medusa','','','','','','','','','','','','',0.000,0.00,'','AACBNC_1997'),(52,'AACBNC',1997,'Lymphatic drainage of the Anterior Abdominal Wall - ·wounds; spread of infection','KNOWLEDGE OBJECTIVES IN HUMAN GROSS AND DEVELOPMENTAL ANATOMY','Abdomen','Anterior Abdominal Wall','','','','','lymphatic drainage','abdominal wall','wounds','','','','','','','','','','','','','',0.000,0.00,'','AACBNC_1997'),(53,'AACBNC',1997,'Inguinal canal in the Male and Female - Inguinal hernias','KNOWLEDGE OBJECTIVES IN HUMAN GROSS AND DEVELOPMENTAL ANATOMY','Abdomen','Anterior Abdominal Wall','Inguinal Canal','','','','inguinal canal','hernias','','','','','','','','','','','','','','',0.000,0.00,'','AACBNC_1997'),(54,'AACBNC',1997,'Deep inguinal ring - Neck of indirect hernia','KNOWLEDGE OBJECTIVES IN HUMAN GROSS AND DEVELOPMENTAL ANATOMY','Abdomen','Anterior Abdominal Wall','Inguinal Canal','','','','deep inguinal ring','indirect hernia','','','','','','','','','','','','','','',0.000,0.00,'','AACBNC_1997'),(55,'AACBNC',1997,'Superficial inguinal ring - Direct and indirect inguinal hernias','KNOWLEDGE OBJECTIVES IN HUMAN GROSS AND DEVELOPMENTAL ANATOMY','Abdomen','Anterior Abdominal Wall','Inguinal Canal','','','','superficial inguinal ring','direct hernia','indirect hernia','hernias','','','','','','','','','','','','',0.000,0.00,'','AACBNC_1997'),(56,'AACBNC',1997,'Inguinal triangle (of Hesselbach) - Direct inguinal hernias','KNOWLEDGE OBJECTIVES IN HUMAN GROSS AND DEVELOPMENTAL ANATOMY','Abdomen','Anterior Abdominal Wall','Inguinal Canal','','','','inguinal triangle','Hesselbach','direct inguinal hernias','hernias','','','','','','','','','','','','',0.000,0.00,'','AACBNC_1997'),(57,'AACBNC',1997,'\"Inguinal canal - Reducible, incarcerated, and strangulated hernias\"','KNOWLEDGE OBJECTIVES IN HUMAN GROSS AND DEVELOPMENTAL ANATOMY','Abdomen','Anterior Abdominal Wall','Inguinal Canal','','','','inguinal canal','reducible hernias','incarcerated hernias','strangulated hernias','hernias','','','','','','','','','','','',0.000,0.00,'','AACBNC_1997'),(58,'AACBNC',1997,'Spermatic cord; Ductus (vas) deferens - Vasectomy','KNOWLEDGE OBJECTIVES IN HUMAN GROSS AND DEVELOPMENTAL ANATOMY','Abdomen','Anterior Abdominal Wall','Spermatic Cord','','','','spermatic cord','ductus deferens','vas deferens','vasectomy','','','','','','','','','','','','',0.000,0.00,'','AACBNC_1997'),(59,'AACBNC',1997,'Pampiniform plexus of veins - Countercurrent heat exchange mechanism; Varicocele','KNOWLEDGE OBJECTIVES IN HUMAN GROSS AND DEVELOPMENTAL ANATOMY','Abdomen','Anterior Abdominal Wall','Spermatic Cord','','','','pampiniform plexus ','countercurrent heat exchange','varicocele','','','','','','','','','','','','','',0.000,0.00,'','AACBNC_1997'),(60,'AACBNC',1997,'Cremaster muscle - Temperature regulation','KNOWLEDGE OBJECTIVES IN HUMAN GROSS AND DEVELOPMENTAL ANATOMY','Abdomen','Anterior Abdominal Wall','Spermatic Cord','','','','cremaster','temperature regulation','','','','','','','','','','','','','','',0.000,0.00,'','AACBNC_1997'),(61,'AACBNC',1997,'Round ligament of the uterus - Female homologue; Inguinal hernia','KNOWLEDGE OBJECTIVES IN HUMAN GROSS AND DEVELOPMENTAL ANATOMY','Abdomen','Anterior Abdominal Wall','','','','','round ligament','uterus','female homologue','inguinal hernia','hernia','','','','','','','','','','','',0.000,0.00,'','AACBNC_1997'),(62,'AACBNC',1997,'\"Umbilical folds, including median umbilical fold - Patent urachus; Urachal cyst\"','KNOWLEDGE OBJECTIVES IN HUMAN GROSS AND DEVELOPMENTAL ANATOMY','Abdomen','Anterior Abdominal Wall','','','','','umbilical fodls','median umbilical fold','patent urachus','urachal cyst','','','','','','','','','','','','',0.000,0.00,'','AACBNC_1997'),(63,'AACBNC',1997,'\"Development of the gastrointestinal tract and kidneys - Developmental anomalies: Pyloric stenosis, malrotation, annular pancreas, aberrant vessels\"','KNOWLEDGE OBJECTIVES IN HUMAN GROSS AND DEVELOPMENTAL ANATOMY','Abdomen','','','','','','development of the gastrointestinal tract','development of the kidneys','anomalies','pyloric stenosis','malrotation','annular pancreas','aberrant vessels','','','','','','','','','',0.000,0.00,'','AACBNC_1997'),(64,'AACBNC',1997,'Structural divisions and relationships of the gastrointestinal tract - Appreciate basic structure of the gastrointestinal tract','KNOWLEDGE OBJECTIVES IN HUMAN GROSS AND DEVELOPMENTAL ANATOMY','Abdomen','Structural Divisions and Relationships of The Gastrointestinal Tract','','','','','gastrointestinal tract','','','','','','','','','','','','','','','',0.000,0.00,'','AACBNC_1997'),(65,'AACBNC',1997,'\"Foregut, midgut, and hindgut - Pattern of blood supply and innervation; Omphalocele\"','KNOWLEDGE OBJECTIVES IN HUMAN GROSS AND DEVELOPMENTAL ANATOMY','Abdomen','Structural Divisions and Relationships of The Gastrointestinal Tract','','','','','foregut','midgut','hindgut','omphalocele','','','','','','','','','','','','',0.000,0.00,'','AACBNC_1997'),(66,'AACBNC',1997,'\"Radiologic anatomy of the Gastrointestinal Tract - Interpreting structures in radiographs, CT, MRI\"','KNOWLEDGE OBJECTIVES IN HUMAN GROSS AND DEVELOPMENTAL ANATOMY','Abdomen','Structural Divisions and Relationships of The Gastrointestinal Tract','','','','','anatomy of the gastrointestinal tract','gastrointestinal CT','gastrointestinal MRI','','','','','','','','','','','','','',0.000,0.00,'','AACBNC_1997'),(67,'AACBNC',1997,'Abdominal esophagus - Gastric reflux and heartburn','KNOWLEDGE OBJECTIVES IN HUMAN GROSS AND DEVELOPMENTAL ANATOMY','Abdomen','Structural Divisions and Relationships of The Gastrointestinal Tract','Abdominal Esophagus','','','','esophagus','abdominal esophagus','gastric reflux','heartburn','','','','','','','','','','','','',0.000,0.00,'','AACBNC_1997'),(68,'AACBNC',1997,'Esophageal hiatus in diaphragm - Hiatal hernia','KNOWLEDGE OBJECTIVES IN HUMAN GROSS AND DEVELOPMENTAL ANATOMY','Abdomen','Structural Divisions and Relationships of The Gastrointestinal Tract','Abdominal Esophagus','','','','esophageal hiatus','diaphragm','hiatal hernia','','','','','','','','','','','','','',0.000,0.00,'','AACBNC_1997'),(69,'AACBNC',1997,'Relationships of esophagus - Esophageal fistula','KNOWLEDGE OBJECTIVES IN HUMAN GROSS AND DEVELOPMENTAL ANATOMY','Abdomen','Structural Divisions and Relationships of The Gastrointestinal Tract','Abdominal Esophagus','','','','esophagus','esophageal fistula','','','','','','','','','','','','','','',0.000,0.00,'','AACBNC_1997'),(70,'AACBNC',1997,'Anterior and posterior vagal trunks - Vagotomy','KNOWLEDGE OBJECTIVES IN HUMAN GROSS AND DEVELOPMENTAL ANATOMY','Abdomen','Structural Divisions and Relationships of The Gastrointestinal Tract','Abdominal Esophagus','','','','vagal trunks','vagotomy','','','','','','','','','','','','','','',0.000,0.00,'','AACBNC_1997'),(71,'AACBNC',1997,'Stomach: Subdivisions and relationships - Gastritis; Gastric ulcers','KNOWLEDGE OBJECTIVES IN HUMAN GROSS AND DEVELOPMENTAL ANATOMY','Abdomen','Structural Divisions and Relationships of The Gastrointestinal Tract','','','','','stomach','gastritis','gastric ulcers','','','','','','','','','','','','','',0.000,0.00,'','AACBNC_1997'),(72,'AACBNC',1997,'Duodenum: Pancreatic and bile ducts - Duodenal ulcers; Obstruction of ducts','KNOWLEDGE OBJECTIVES IN HUMAN GROSS AND DEVELOPMENTAL ANATOMY','Abdomen','Structural Divisions and Relationships of The Gastrointestinal Tract','Duodenum: Pancreatic and Bile Ducts','','','','duodenum','pancreatic ducts','bile ducts','ulcers','obstruction','','','','','','','','','','','',0.000,0.00,'','AACBNC_1997'),(73,'AACBNC',1997,'Relationship of pancreatic and bile ducts to superior mesenteric vessels - Superior mesenteric artery syndrome','KNOWLEDGE OBJECTIVES IN HUMAN GROSS AND DEVELOPMENTAL ANATOMY','Abdomen','Structural Divisions and Relationships of The Gastrointestinal Tract','Duodenum: Pancreatic and Bile Ducts','','','','pancreatic ducts','bild ducts','superior mesenteric vessels','superior mesenteric artery syndrome','','','','','','','','','','','','',0.000,0.00,'','AACBNC_1997'),(74,'AACBNC',1997,'Suspensory ligament of the duodenum (Treitz) - Surgical landmark','KNOWLEDGE OBJECTIVES IN HUMAN GROSS AND DEVELOPMENTAL ANATOMY','Abdomen','Structural Divisions and Relationships of The Gastrointestinal Tract','Duodenum: Pancreatic and Bile Ducts','','','','suspensory ligament of the duodenum','treitz','landmark','','','','','','','','','','','','','',0.000,0.00,'','AACBNC_1997'),(75,'AACBNC',1997,'Jejunum and ileum: Distinguishing features Volvulus; lntussusception; Intestinal blockage; Ileal (Meckel\'s) diverticulum','KNOWLEDGE OBJECTIVES IN HUMAN GROSS AND DEVELOPMENTAL ANATOMY','Abdomen','Structural Divisions and Relationships of The Gastrointestinal Tract','','','','','jejunum','ileum','volvulus','intussusception','intestinal blockage','meckel\'s diverticulum','ileal diverticulum','','','','','','','','','',0.000,0.00,'','AACBNC_1997'),(76,'AACBNC',1997,'Cecum and appendix: lleocecal valve - Appendicitis and appendectomy; McBurney\' s point','KNOWLEDGE OBJECTIVES IN HUMAN GROSS AND DEVELOPMENTAL ANATOMY','Abdomen','Structural Divisions and Relationships of The Gastrointestinal Tract','','','','','cecum','appendix','ileocecal valve','appendicitis','appendectomy','McBurney\'s point','','','','','','','','','','',0.000,0.00,'','AACBNC_1997'),(77,'AACBNC',1997,'Large intestine and rectum - Diarrhea; Constipation; Ratulence; Diverticula; Polyps','KNOWLEDGE OBJECTIVES IN HUMAN GROSS AND DEVELOPMENTAL ANATOMY','Abdomen','Structural Divisions and Relationships of The Gastrointestinal Tract','','','','','large intestine','rectum','diarrhea','constipation','ratulence','diverticula','polyps','','','','','','','','','',0.000,0.00,'','AACBNC_1997'),(78,'AACBNC',1997,'\"Blood supply, portal drainage, and lymphatic drainage of gastrointestinal tract - Variations in blood supply; spread of cancer; Hemorrhoids; Portal hypertension and its sequelae (esophageal varices, caput medusa)\"','KNOWLEDGE OBJECTIVES IN HUMAN GROSS AND DEVELOPMENTAL ANATOMY','Abdomen','Structural Divisions and Relationships of The Gastrointestinal Tract','','','','','portal drainage','lymphatic drainage','gastrointestinal tract','hemorrhoids','Portal hypertension','esophageal varices','caput medusa','','','','','','','','','',0.000,0.00,'','AACBNC_1997'),(79,'AACBNC',1997,'\"Innervation of the gastrointestinal tract - Visceral pain, referred pain; Congenital aganglionic megacolon (Hirschsprung\'s disease)\"','KNOWLEDGE OBJECTIVES IN HUMAN GROSS AND DEVELOPMENTAL ANATOMY','Abdomen','Structural Divisions and Relationships of The Gastrointestinal Tract','','','','','gastrointestinal tract','visceral pain','referred pain','aganglionic megacolon','Hirschsprung\'s disease','','','','','','','','','','','',0.000,0.00,'','AACBNC_1997'),(80,'AACBNC',1997,'Liver and gall bladder - Appreciate location and structure','KNOWLEDGE OBJECTIVES IN HUMAN GROSS AND DEVELOPMENTAL ANATOMY','Abdomen','Liver and Gall Bladder','','','','','liver','gall bladder','','','','','','','','','','','','','','',0.000,0.00,'','AACBNC_1997'),(81,'AACBNC',1997,'\"Hepatic lobulation - Hepatic resection, lobectomy\"','KNOWLEDGE OBJECTIVES IN HUMAN GROSS AND DEVELOPMENTAL ANATOMY','Abdomen','Liver and Gall Bladder','','','','','hepatic lobulation','hepatic resection','lobectomy','','','','','','','','','','','','','',0.000,0.00,'','AACBNC_1997'),(82,'AACBNC',1997,'Peritoneal relationships of the liver and gall bladder - Transplantation','KNOWLEDGE OBJECTIVES IN HUMAN GROSS AND DEVELOPMENTAL ANATOMY','Abdomen','Liver and Gall Bladder','','','','','liver','gall bladder','transplantation','','','','','','','','','','','','','',0.000,0.00,'','AACBNC_1997'),(83,'AACBNC',1997,'Biliairy duct system - Cholelithiasis; Jaundice; Cirrhosis','KNOWLEDGE OBJECTIVES IN HUMAN GROSS AND DEVELOPMENTAL ANATOMY','Abdomen','Liver and Gall Bladder','','','','','Biliairy duct','Cholelithiasis','Jaundice','Cirrhosis','','','','','','','','','','','','',0.000,0.00,'','AACBNC_1997'),(84,'AACBNC',1997,'Regions and relationships of the gall bladder - Cholecystitis and cholecystectomy','KNOWLEDGE OBJECTIVES IN HUMAN GROSS AND DEVELOPMENTAL ANATOMY','Abdomen','Liver and Gall Bladder','','','','','gall bladder','Cholecystitis','cholecystectomy','','','','','','','','','','','','','',0.000,0.00,'','AACBNC_1997'),(85,'AACBNC',1997,'Pancreas - Pancreatitis','KNOWLEDGE OBJECTIVES IN HUMAN GROSS AND DEVELOPMENTAL ANATOMY','Abdomen','Pancreas','','','','','Pancreas','Pancreatitis','','','','','','','','','','','','','','',0.000,0.00,'','AACBNC_1997'),(86,'AACBNC',1997,'Blood supply and venous drainage of the pancreas - Diabetes mellitus','KNOWLEDGE OBJECTIVES IN HUMAN GROSS AND DEVELOPMENTAL ANATOMY','Abdomen','Pancreas','','','','','venous drainage','pancreas','diabetes mellitus','','','','','','','','','','','','','',0.000,0.00,'','AACBNC_1997'),(87,'AACBNC',1997,'Lymphatic drainage of the pancreas - Cancer of the pancreas; Metastasis','KNOWLEDGE OBJECTIVES IN HUMAN GROSS AND DEVELOPMENTAL ANATOMY','Abdomen','Pancreas','','','','','lymphatic drainage','pancreas','cancer of the pancreas','metastasis','','','','','','','','','','','','',0.000,0.00,'','AACBNC_1997'),(88,'AACBNC',1997,'Pancreatic ducts - Stricture of the ampulla','KNOWLEDGE OBJECTIVES IN HUMAN GROSS AND DEVELOPMENTAL ANATOMY','Abdomen','Pancreas','','','','','pancreatic ducts','stricture of the ampulla','ampulla','','','','','','','','','','','','','',0.000,0.00,'','AACBNC_1997'),(89,'AACBNC',1997,'Innervation of the pancreas - Visceral pain; Referred pain','KNOWLEDGE OBJECTIVES IN HUMAN GROSS AND DEVELOPMENTAL ANATOMY','Abdomen','Pancreas','','','','','pancreas','visceral pain','referred pain','','','','','','','','','','','','','',0.000,0.00,'','AACBNC_1997'),(90,'AACBNC',1997,'Spleen and its blood supply - Ruptured spleen; Splenectomy','KNOWLEDGE OBJECTIVES IN HUMAN GROSS AND DEVELOPMENTAL ANATOMY','Abdomen','','','','','','spleen','ruptured spleen','splenectomy','','','','','','','','','','','','','',0.000,0.00,'','AACBNC_1997'),(91,'AACBNC',1997,'Mechanical support of the abdominal organs - Positioning of abdominal organs','KNOWLEDGE OBJECTIVES IN HUMAN GROSS AND DEVELOPMENTAL ANATOMY','Abdomen','Mechanical Support of The Abdominal Organs','','','','','abdominal organs','mechanical support','','','','','','','','','','','','','','',0.000,0.00,'','AACBNC_1997'),(92,'AACBNC',1997,'\"Peritoneal cavity: Greater and lesser sacs, subdivisions, and epiploic foramen - Spread of infection; Peritonitis; Ascites; Peritoneal dialysis\"','KNOWLEDGE OBJECTIVES IN HUMAN GROSS AND DEVELOPMENTAL ANATOMY','Abdomen','Mechanical Support of The Abdominal Organs','','','','','peritoneal cavity','greater sac','lesser sac','epiploic foramen','spread of infection','peritonitis','ascites','peritoneal dialysis','','','','','','','','',0.000,0.00,'','AACBNC_1997'),(93,'AACBNC',1997,'Greater and lesser omenta - Limiting infection','KNOWLEDGE OBJECTIVES IN HUMAN GROSS AND DEVELOPMENTAL ANATOMY','Abdomen','Mechanical Support of The Abdominal Organs','','','','','omenta','omentum','limiting infection','','','','','','','','','','','','','',0.000,0.00,'','AACBNC_1997'),(94,'AACBNC',1997,'\"Visceral peritoneum - Stretching of organs, visceral pain\"','KNOWLEDGE OBJECTIVES IN HUMAN GROSS AND DEVELOPMENTAL ANATOMY','Abdomen','Mechanical Support of The Abdominal Organs','','','','','peritoneum','visceral peritoneum','stretching of organs','visceral pain','','','','','','','','','','','','',0.000,0.00,'','AACBNC_1997'),(95,'AACBNC',1997,'\"Peritoneal ligaments, including hepatoduodenal ligament - Connections between abdominal organs\"','KNOWLEDGE OBJECTIVES IN HUMAN GROSS AND DEVELOPMENTAL ANATOMY','Abdomen','Mechanical Support of The Abdominal Organs','','','','','peritoneal ligaments','hepatoduodenal ligamen','abdominal organs','','','','','','','','','','','','','',0.000,0.00,'','AACBNC_1997'),(96,'AACBNC',1997,'Retroperitoneum - Retroperitoneal organs; Lymph nodes','KNOWLEDGE OBJECTIVES IN HUMAN GROSS AND DEVELOPMENTAL ANATOMY','Abdomen','Mechanical Support of The Abdominal Organs','','','','','Retroperitoneum','Retroperitoneal organs','Lymph nodes','','','','','','','','','','','','','',0.000,0.00,'','AACBNC_1997'),(97,'AACBNC',1997,'Primarily and secondarily retroperitoneal organs - Position of organs; Lymphatic drainage','KNOWLEDGE OBJECTIVES IN HUMAN GROSS AND DEVELOPMENTAL ANATOMY','Abdomen','Mechanical Support of The Abdominal Organs','','','','','retroperitoneal','lymphatic drainage','','','','','','','','','','','','','','',0.000,0.00,'','AACBNC_1997'),(98,'AACBNC',1997,'Posterior abdominal wall - Appreciate basic arrangement','KNOWLEDGE OBJECTIVES IN HUMAN GROSS AND DEVELOPMENTAL ANATOMY','Abdomen','Posterior Abdominal Wall','','','','','abdominal wall','','','','','','','','','','','','','','','',0.000,0.00,'','AACBNC_1997'),(99,'AACBNC',1997,'Abdominal aorta and its major branches - Blood supply to the abdomen','KNOWLEDGE OBJECTIVES IN HUMAN GROSS AND DEVELOPMENTAL ANATOMY','Abdomen','Posterior Abdominal Wall','','','','','abdominal aorta','abdomen','blood supply to the abdomen','aorta','','','','','','','','','','','','',0.000,0.00,'','AACBNC_1997'),(100,'AACBNC',1997,'Inferior vena cava and its major tributaries - Venous drainage of the abdomen;Vertebral plexus','KNOWLEDGE OBJECTIVES IN HUMAN GROSS AND DEVELOPMENTAL ANATOMY','Abdomen','Posterior Abdominal Wall','','','','','inferior vena cava','venous drainage of the abdomen','vertebral plexus','','','','','','','','','','','','','',0.000,0.00,'','AACBNC_1997'),(101,'AACBNC',1997,'\"Lymphatic system of the abdomen, cisterna chyli - Spread of infection and cancer\"','KNOWLEDGE OBJECTIVES IN HUMAN GROSS AND DEVELOPMENTAL ANATOMY','Abdomen','Posterior Abdominal Wall','','','','','Lymphatic system of the abdomen','cisterna chyli','','','','','','','','','','','','','','',0.000,0.00,'','AACBNC_1997'),(102,'AACBNC',1997,'Kidneys - Appreciate location and structure','KNOWLEDGE OBJECTIVES IN HUMAN GROSS AND DEVELOPMENTAL ANATOMY','Abdomen','Posterior Abdominal Wall','Kidneys','','','','kidneys','','','','','','','','','','','','','','','',0.000,0.00,'','AACBNC_1997'),(103,'AACBNC',1997,'Renal fascia: Position of kidneys - Renal ptosis;Horseshoe kidney;Polycystic kidney','KNOWLEDGE OBJECTIVES IN HUMAN GROSS AND DEVELOPMENTAL ANATOMY','Abdomen','Posterior Abdominal Wall','Kidneys','','','','renal fasci','kidneys','renal ptosis','horshoe kidney','polycystic kidney','','','','','','','','','','','',0.000,0.00,'','AACBNC_1997'),(104,'AACBNC',1997,'Blood supply: Renal lobulation - Structure related to renal function','KNOWLEDGE OBJECTIVES IN HUMAN GROSS AND DEVELOPMENTAL ANATOMY','Abdomen','Posterior Abdominal Wall','Kidneys','','','','renal lobulation','renal function','renal blood supply','','','','','','','','','','','','','',0.000,0.00,'','AACBNC_1997'),(105,'AACBNC',1997,'Ureters - Potential lodging sites for renal calculi','KNOWLEDGE OBJECTIVES IN HUMAN GROSS AND DEVELOPMENTAL ANATOMY','Abdomen','Posterior Abdominal Wall','Kidneys','','','','ureters','renal calculi','','','','','','','','','','','','','','',0.000,0.00,'','AACBNC_1997'),(106,'AACBNC',1997,'Suprarenal glands: Blood supply - Appreciate location and position in circulation','KNOWLEDGE OBJECTIVES IN HUMAN GROSS AND DEVELOPMENTAL ANATOMY','Abdomen','Posterior Abdominal Wall','','','','','suprarenal glands','blood supply of the suprarenal glands','','','','','','','','','','','','','','',0.000,0.00,'','AACBNC_1997'),(107,'AACBNC',1997,'\"Preaortic plexuses, ganglia, and splanchnic nerves - Autonomic control of GI system\"','KNOWLEDGE OBJECTIVES IN HUMAN GROSS AND DEVELOPMENTAL ANATOMY','Abdomen','Posterior Abdominal Wall','','','','','preaortic plexuses','splanchnic nerves','autonomic control of GI system','','','','','','','','','','','','','',0.000,0.00,'','AACBNC_1997'),(108,'AACBNC',1997,'\"Muscles: Psoas, quadratus lumborum, iliacus, and transversus abdominis - Structural support of abdomen; Posterior incisions; Relation to lower limb, deep fascias, and spread of infection\"','KNOWLEDGE OBJECTIVES IN HUMAN GROSS AND DEVELOPMENTAL ANATOMY','Abdomen','Posterior Abdominal Wall','','','','','psoas','quadratus lumborum','iliacus','transversus abdominis','incisions','deep fascias','','','','','','','','','','',0.000,0.00,'','AACBNC_1997'),(109,'AACBNC',1997,'Transversalis fascia - Circumscription of abdomen','KNOWLEDGE OBJECTIVES IN HUMAN GROSS AND DEVELOPMENTAL ANATOMY','Abdomen','Posterior Abdominal Wall','','','','','transversalis fascia','circumscription of abdomen','','','','','','','','','','','','','','',0.000,0.00,'','AACBNC_1997'),(110,'AACBNC',1997,'Lumbar plexus - Innervation of cremaster and part of lower limb','KNOWLEDGE OBJECTIVES IN HUMAN GROSS AND DEVELOPMENTAL ANATOMY','Abdomen','Posterior Abdominal Wall','','','','','Lumbar plexus','Innervation of cremaster','','','','','','','','','','','','','','',0.000,0.00,'','AACBNC_1997'),(111,'AACBNC',1997,'Bony pelvis - Learn landmarks used in the physical examination','KNOWLEDGE OBJECTIVES IN HUMAN GROSS AND DEVELOPMENTAL ANATOMY','Pelvis','','','','','','bony pelvis','landmarks','physical examination','','','','','','','','','','','','','',0.000,0.00,'','AACBNC_1997'),(112,'AACBNC',1997,'Pelvic diaphragm and pelvic walls - Structural support of pelvis','KNOWLEDGE OBJECTIVES IN HUMAN GROSS AND DEVELOPMENTAL ANATOMY','Pelvis','Pelvic Diaphragm and Pelvic Walls','','','','','pelvic diaphragm','pelvic walls','','','','','','','','','','','','','','',0.000,0.00,'','AACBNC_1997'),(113,'AACBNC',1997,'Peritoneal pouches - Culdocentesis; Culdoscopy; Endometriosis','KNOWLEDGE OBJECTIVES IN HUMAN GROSS AND DEVELOPMENTAL ANATOMY','Pelvis','Pelvic Diaphragm and Pelvic Walls','','','','','Peritoneal pouches','Culdocentesis','Culdoscopy','Endometriosis','','','','','','','','','','','','',0.000,0.00,'','AACBNC_1997'),(114,'AACBNC',1997,'\"Development of Female and Male gonads, descent of gonads, internal and external genitalia; - Similarities in genitalia; Congenital defects\"','KNOWLEDGE OBJECTIVES IN HUMAN GROSS AND DEVELOPMENTAL ANATOMY','Pelvis','','','','','','development of female gonads','development of male gonads','descent of gonads','internal genitalia','external genitalia','similarities in genitalia','','','','','','','','','','',0.000,0.00,'','AACBNC_1997'),(115,'AACBNC',1997,'Structures related to vagina and rectum - Vaginal and rectal examinations','KNOWLEDGE OBJECTIVES IN HUMAN GROSS AND DEVELOPMENTAL ANATOMY','Pelvis','','','','','','vagina','rectum','vaginal examinations','rectal examinations','','','','','','','','','','','','',0.000,0.00,'','AACBNC_1997'),(116,'AACBNC',1997,'\"Radiologic anatomy of the pelvis in the Male and Female - Interpreting structures in radiographs, CT, MRI\"','KNOWLEDGE OBJECTIVES IN HUMAN GROSS AND DEVELOPMENTAL ANATOMY','Pelvis','','','','','','anatomy of the pelvis','pelvic CT','pelvic MRI','','','','','','','','','','','','','',0.000,0.00,'','AACBNC_1997'),(117,'AACBNC',1997,'\"Comparative relationships of ureters, bladder, and urethra in the Male and Female - Potential sites for lodgings of renal calculi; Relationship of ureter and uterine artery related to hysterectomy\"','KNOWLEDGE OBJECTIVES IN HUMAN GROSS AND DEVELOPMENTAL ANATOMY','Pelvis','\"Comparative Relationships of Ureters, Bladder, and Urethra in The Male and Female\"','','','','','ureters','bladder','urethra','renal calculi','uterine artery','hysterectomy','','','','','','','','','','',0.000,0.00,'','AACBNC_1997'),(118,'AACBNC',1997,'Urinary bladder and its function - Cystoscopy','KNOWLEDGE OBJECTIVES IN HUMAN GROSS AND DEVELOPMENTAL ANATOMY','Pelvis','\"Comparative Relationships of Ureters, Bladder, and Urethra in The Male and Female\"','','','','','bladder','cystoscopy','','','','','','','','','','','','','','',0.000,0.00,'','AACBNC_1997'),(119,'AACBNC',1997,'Urethral sphincters - Urinary continence','KNOWLEDGE OBJECTIVES IN HUMAN GROSS AND DEVELOPMENTAL ANATOMY','Pelvis','\"Comparative Relationships of Ureters, Bladder, and Urethra in The Male and Female\"','','','','','urethral sphincters','urinary continence','','','','','','','','','','','','','','',0.000,0.00,'','AACBNC_1997'),(120,'AACBNC',1997,'Rectum - Appreciate location and structure','KNOWLEDGE OBJECTIVES IN HUMAN GROSS AND DEVELOPMENTAL ANATOMY','Pelvis','','','','','','rectum','','','','','','','','','','','','','','','',0.000,0.00,'','AACBNC_1997'),(121,'AACBNC',1997,'\"Prostate, seminal vesicles, and ductus deferens - Ejaculation\"','KNOWLEDGE OBJECTIVES IN HUMAN GROSS AND DEVELOPMENTAL ANATOMY','Pelvis','','','','','','prostate','seminal vesicles','ductus deferens','ejaculation','','','','','','','','','','','','',0.000,0.00,'','AACBNC_1997'),(122,'AACBNC',1997,'\"Ovaries, uterine tubes, uterus, and vagina - Anatomy of menstruation, conception, pregnancy\"','KNOWLEDGE OBJECTIVES IN HUMAN GROSS AND DEVELOPMENTAL ANATOMY','Pelvis','','','','','','ovaries','uterine tubes','uterus','vagina','anatomy of menstruation','conception','pregnancy','','','','','','','','','',0.000,0.00,'','AACBNC_1997'),(123,'AACBNC',1997,'Vascular supply and lymphatic drainage of pelvic structures - Spread of infection and cancer','KNOWLEDGE OBJECTIVES IN HUMAN GROSS AND DEVELOPMENTAL ANATOMY','Pelvis','','','','','','vascular supply of pelvis','lymphatic drainage of pelvis','pelvic structures','spread of infection','spread of cancer','','','','','','','','','','','',0.000,0.00,'','AACBNC_1997'),(124,'AACBNC',1997,'Sacral plexus and autonomic innervation - Innervation of lower limb and pelvis; Pelvic pain','KNOWLEDGE OBJECTIVES IN HUMAN GROSS AND DEVELOPMENTAL ANATOMY','Pelvis','','','','','','sacral plexus','innervation of lower limb','innervation of pelvis','pelvic pain','','','','','','','','','','','','',0.000,0.00,'','AACBNC_1997'),(125,'AACBNC',1997,'Urogenital and anal triangles - Basic organization of perineum','KNOWLEDGE OBJECTIVES IN HUMAN GROSS AND DEVELOPMENTAL ANATOMY','Perineum','','','','','','urogenital triangles','anal triangles','perineum','','','','','','','','','','','','','',0.000,0.00,'','AACBNC_1997'),(126,'AACBNC',1997,'Urogenital diaphragm and perineal body - Support of pelvic structures; Prolapse;Episiotomy','KNOWLEDGE OBJECTIVES IN HUMAN GROSS AND DEVELOPMENTAL ANATOMY','Perineum','','','','','','Urogenital diaphragm','perineal body','pelvic structures','Prolapse','Episiotomy','','','','','','','','','','','',0.000,0.00,'','AACBNC_1997'),(127,'AACBNC',1997,'Male and Female external genitalia - Examination of genitalia','KNOWLEDGE OBJECTIVES IN HUMAN GROSS AND DEVELOPMENTAL ANATOMY','Perineum','','','','','','male external genitalia','female external genitalia','examination of genitalia','','','','','','','','','','','','','',0.000,0.00,'','AACBNC_1997'),(128,'AACBNC',1997,'\"Scrotum and testes - Testicular pain, torsion; Cancer\"','KNOWLEDGE OBJECTIVES IN HUMAN GROSS AND DEVELOPMENTAL ANATOMY','Perineum','','','','','','scrotum','testes','testicular pain','torsion','testicular cancer','','','','','','','','','','','',0.000,0.00,'','AACBNC_1997'),(129,'AACBNC',1997,'Penis and clitoris - Mechanisms of erection','KNOWLEDGE OBJECTIVES IN HUMAN GROSS AND DEVELOPMENTAL ANATOMY','Perineum','','','','','','penis','clitoris','mechanisms of erection','','','','','','','','','','','','','',0.000,0.00,'','AACBNC_1997'),(130,'AACBNC',1997,'Anus and anal canal - Control of anal sphincters; Continence','KNOWLEDGE OBJECTIVES IN HUMAN GROSS AND DEVELOPMENTAL ANATOMY','Perineum','','','','','','anus','anal canal','anal sphincters','continence','','','','','','','','','','','','',0.000,0.00,'','AACBNC_1997'),(131,'AACBNC',1997,'Blood supply and lymphatic drainage of perineum - Spread of infection and cancer','KNOWLEDGE OBJECTIVES IN HUMAN GROSS AND DEVELOPMENTAL ANATOMY','Perineum','','','','','','perineum','blood supply of perineum','lymphatic drainage of perineum','','','','','','','','','','','','','',0.000,0.00,'','AACBNC_1997'),(132,'AACBNC',1997,'Pudendal nerve - Pudendal block','KNOWLEDGE OBJECTIVES IN HUMAN GROSS AND DEVELOPMENTAL ANATOMY','Perineum','','','','','','pudendal nerve','Pudendal block','','','','','','','','','','','','','','',0.000,0.00,'','AACBNC_1997'),(133,'AACBNC',1997,'\"Surface features, the major muscle groups that act on the vertebral skeleton, posture - Landmarks used in the physical examination; Curvatures of the spine\"','KNOWLEDGE OBJECTIVES IN HUMAN GROSS AND DEVELOPMENTAL ANATOMY','Back','','','','','','vertebral skeleton','posture','landmarks','physical examination','curvatures of the spine','','','','','','','','','','','',0.000,0.00,'','AACBNC_1997'),(134,'AACBNC',1997,'\"Projection of structures of the spine, thorax, and posterior abdominal wall upon the back - Physical examination of thorax and abdomen; Auscultation\"','KNOWLEDGE OBJECTIVES IN HUMAN GROSS AND DEVELOPMENTAL ANATOMY','Back','','','','','','','','','','','','','','','','','','','','','',0.000,0.00,'','AACBNC_1997'),(135,'AACBNC',1997,'Development of vertebrae and congenital defects - Spina bifida','KNOWLEDGE OBJECTIVES IN HUMAN GROSS AND DEVELOPMENTAL ANATOMY','Back','','','','','','','','','','','','','','','','','','','','','',0.000,0.00,'','AACBNC_1997'),(136,'AACBNC',1997,'\"Radiologic anatomy of the back - Interpreting structures in radiographs, CT, MRI\"','KNOWLEDGE OBJECTIVES IN HUMAN GROSS AND DEVELOPMENTAL ANATOMY','Back','','','','','','','','','','','','','','','','','','','','','',0.000,0.00,'','AACBNC_1997'),(137,'AACBNC',1997,'Anatomy of vertebrae and the functional unit of the vertebral column - Posture and movement','KNOWLEDGE OBJECTIVES IN HUMAN GROSS AND DEVELOPMENTAL ANATOMY','Back','Anatomy of Vertebrae and The Functional Unit of The Vertebral Column','','','','','','','','','','','','','','','','','','','','',0.000,0.00,'','AACBNC_1997'),(138,'AACBNC',1997,'\"Relationships of the spinal canal, spinal cord, and  meninges - Lumbar puncture; Epidural anesthesia\"','KNOWLEDGE OBJECTIVES IN HUMAN GROSS AND DEVELOPMENTAL ANATOMY','Back','Anatomy of Vertebrae and The Functional Unit of The Vertebral Column','','','','','','','','','','','','','','','','','','','','',0.000,0.00,'','AACBNC_1997'),(139,'AACBNC',1997,'Relationships at the intervertebral forarnina - Anatomy of disc herniation; Nerve impingement','KNOWLEDGE OBJECTIVES IN HUMAN GROSS AND DEVELOPMENTAL ANATOMY','Back','Anatomy of Vertebrae and The Functional Unit of The Vertebral Column','','','','','','','','','','','','','','','','','','','','',0.000,0.00,'','AACBNC_1997'),(140,'AACBNC',1997,'Spinal nerves - Effects of spinal nerve injury in degenerative disorders of the spine','KNOWLEDGE OBJECTIVES IN HUMAN GROSS AND DEVELOPMENTAL ANATOMY','Back','Spinal Nerves','','','','','','','','','','','','','','','','','','','','',0.000,0.00,'','AACBNC_1997'),(141,'AACBNC',1997,'\"Organization of a spinal nerve: Roots, rami, ganglia - Radiculopathies\"','KNOWLEDGE OBJECTIVES IN HUMAN GROSS AND DEVELOPMENTAL ANATOMY','Back','Spinal Nerves','','','','','','','','','','','','','','','','','','','','',0.000,0.00,'','AACBNC_1997'),(142,'AACBNC',1997,'\"Dermatomes and myotomes - Referred pain, projected pain, and phantom pain: Neurologic examination\"','KNOWLEDGE OBJECTIVES IN HUMAN GROSS AND DEVELOPMENTAL ANATOMY','Back','Spinal Nerves','','','','','','','','','','','','','','','','','','','','',0.000,0.00,'','AACBNC_1997'),(143,'AACBNC',1997,'\"Development, formation of the limb bud, origin of limb tissues - Limb anomalies; Effects of teratogens\"','KNOWLEDGE OBJECTIVES IN HUMAN GROSS AND DEVELOPMENTAL ANATOMY','Upper Limb','\"Development, Formation of The Limb Bud, Origin of Limb Tissues\"','','','','','','','','','','','','','','','','','','','','',0.000,0.00,'','AACBNC_1997'),(144,'AACBNC',1997,'Initiation of limb development; Wolffian ridges - Amelia','KNOWLEDGE OBJECTIVES IN HUMAN GROSS AND DEVELOPMENTAL ANATOMY','Upper Limb','\"Development, Formation of The Limb Bud, Origin of Limb Tissues\"','','','','','','','','','','','','','','','','','','','','',0.000,0.00,'','AACBNC_1997'),(145,'AACBNC',1997,'Outgrowth of the limb bud - Effects of ridge ablation or duplication','KNOWLEDGE OBJECTIVES IN HUMAN GROSS AND DEVELOPMENTAL ANATOMY','Upper Limb','\"Development, Formation of The Limb Bud, Origin of Limb Tissues\"','Outgrowth of The Limb Bud','','','','','','','','','','','','','','','','','','','',0.000,0.00,'','AACBNC_1997'),(146,'AACBNC',1997,'Apical ectodermal ridge - Eudiplopodia','KNOWLEDGE OBJECTIVES IN HUMAN GROSS AND DEVELOPMENTAL ANATOMY','Upper Limb','\"Development, Formation of The Limb Bud, Origin of Limb Tissues\"','Outgrowth of The Limb Bud','','','','','','','','','','','','','','','','','','','',0.000,0.00,'','AACBNC_1997'),(147,'AACBNC',1997,'Mesoderm of the limb bud - Polydactaly; Syndactyly','KNOWLEDGE OBJECTIVES IN HUMAN GROSS AND DEVELOPMENTAL ANATOMY','Upper Limb','\"Development, Formation of The Limb Bud, Origin of Limb Tissues\"','Outgrowth of The Limb Bud','','','','','','','','','','','','','','','','','','','',0.000,0.00,'','AACBNC_1997'),(148,'AACBNC',1997,'Apoptosis in the developing limb - Zygodactyly; Lobster hand','KNOWLEDGE OBJECTIVES IN HUMAN GROSS AND DEVELOPMENTAL ANATOMY','Upper Limb','\"Development, Formation of The Limb Bud, Origin of Limb Tissues\"','Outgrowth of The Limb Bud','','','','','','','','','','','','','','','','','','','',0.000,0.00,'','AACBNC_1997'),(149,'AACBNC',1997,'\"Proximodistal morphogenesis - Arm, forearm, and hand develop in succession\"','KNOWLEDGE OBJECTIVES IN HUMAN GROSS AND DEVELOPMENTAL ANATOMY','Upper Limb','\"Development, Formation of The Limb Bud, Origin of Limb Tissues\"','Outgrowth of The Limb Bud','','','','','','','','','','','','','','','','','','','',0.000,0.00,'','AACBNC_1997'),(150,'AACBNC',1997,'Development of limb tissues - Meromelia; Micromelia','KNOWLEDGE OBJECTIVES IN HUMAN GROSS AND DEVELOPMENTAL ANATOMY','Upper Limb','\"Development, Formation of The Limb Bud, Origin of Limb Tissues\"','Development of Limb Tissues','','','','','','','','','','','','','','','','','','','',0.000,0.00,'','AACBNC_1997'),(151,'AACBNC',1997,'Development of Bones - Hemimelia','KNOWLEDGE OBJECTIVES IN HUMAN GROSS AND DEVELOPMENTAL ANATOMY','Upper Limb','\"Development, Formation of The Limb Bud, Origin of Limb Tissues\"','Development of Limb Tissues','','','','','','','','','','','','','','','','','','','',0.000,0.00,'','AACBNC_1997'),(152,'AACBNC',1997,'Development of Muscles - Flexor and extensor compartments','KNOWLEDGE OBJECTIVES IN HUMAN GROSS AND DEVELOPMENTAL ANATOMY','Upper Limb','\"Development, Formation of The Limb Bud, Origin of Limb Tissues\"','Development of Limb Tissues','','','','','','','','','','','','','','','','','','','',0.000,0.00,'','AACBNC_1997'),(153,'AACBNC',1997,'Development of Nerves - Relation of brachial plexus to muscle groups; Dermatomes','KNOWLEDGE OBJECTIVES IN HUMAN GROSS AND DEVELOPMENTAL ANATOMY','Upper Limb','\"Development, Formation of The Limb Bud, Origin of Limb Tissues\"','Development of Limb Tissues','','','','','','','','','','','','','','','','','','','',0.000,0.00,'','AACBNC_1997'),(154,'AACBNC',1997,'Development of Blood vessels - Relation of early vascular patterns to adult patterns','KNOWLEDGE OBJECTIVES IN HUMAN GROSS AND DEVELOPMENTAL ANATOMY','Upper Limb','\"Development, Formation of The Limb Bud, Origin of Limb Tissues\"','Development of Limb Tissues','','','','','','','','','','','','','','','','','','','',0.000,0.00,'','AACBNC_1997'),(155,'AACBNC',1997,'Rotation of the limb - Orientation relative to lower limb','KNOWLEDGE OBJECTIVES IN HUMAN GROSS AND DEVELOPMENTAL ANATOMY','Upper Limb','\"Development, Formation of The Limb Bud, Origin of Limb Tissues\"','','','','','','','','','','','','','','','','','','','','',0.000,0.00,'','AACBNC_1997'),(156,'AACBNC',1997,'Surface anatomy; General features of the upper limb - Landmarks used in the physical examination','KNOWLEDGE OBJECTIVES IN HUMAN GROSS AND DEVELOPMENTAL ANATOMY','Upper Limb','Surface Anatomy','','','','','','','','','','','','','','','','','','','','',0.000,0.00,'','AACBNC_1997'),(157,'AACBNC',1997,'Bony landmarks of the upper limb - Orientation; Localizing lesions','KNOWLEDGE OBJECTIVES IN HUMAN GROSS AND DEVELOPMENTAL ANATOMY','Upper Limb','Surface Anatomy','','','','','','','','','','','','','','','','','','','','',0.000,0.00,'','AACBNC_1997'),(158,'AACBNC',1997,'Superficial veins of the upper limb; Valves - Phlebotomy','KNOWLEDGE OBJECTIVES IN HUMAN GROSS AND DEVELOPMENTAL ANATOMY','Upper Limb','Surface Anatomy','','','','','','','','','','','','','','','','','','','','',0.000,0.00,'','AACBNC_1997'),(159,'AACBNC',1997,'\"Palpable tendons, nerves, and other structures of the upper limb - Localizing lesions\"','KNOWLEDGE OBJECTIVES IN HUMAN GROSS AND DEVELOPMENTAL ANATOMY','Upper Limb','Surface Anatomy','','','','','','','','','','','','','','','','','','','','',0.000,0.00,'','AACBNC_1997'),(160,'AACBNC',1997,'Radiologic anatomy of the upper limb - Radiologic examination','KNOWLEDGE OBJECTIVES IN HUMAN GROSS AND DEVELOPMENTAL ANATOMY','Upper Limb','Radiologic anatomy','','','','','','','','','','','','','','','','','','','','',0.000,0.00,'','AACBNC_1997'),(161,'AACBNC',1997,'Plain films of the upper limb - Fractures','KNOWLEDGE OBJECTIVES IN HUMAN GROSS AND DEVELOPMENTAL ANATOMY','Upper Limb','Radiologic anatomy','','','','','','','','','','','','','','','','','','','','',0.000,0.00,'','AACBNC_1997'),(162,'AACBNC',1997,'Angiograms; Lymphangiograms of the upper limb -  Peripheral vascular disease','KNOWLEDGE OBJECTIVES IN HUMAN GROSS AND DEVELOPMENTAL ANATOMY','Upper Limb','Radiologic anatomy','','','','','','','','','','','','','','','','','','','','',0.000,0.00,'','AACBNC_1997'),(163,'AACBNC',1997,'Computed Tomography; Magnetic Resonance Imaging of the upper limb - Examination of joints; Locating and characterizing pathologies','KNOWLEDGE OBJECTIVES IN HUMAN GROSS AND DEVELOPMENTAL ANATOMY','Upper Limb','Radiologic anatomy','','','','','','','','','','','','','','','','','','','','',0.000,0.00,'','AACBNC_1997'),(164,'AACBNC',1997,'Muscle groups and their innervation that serve to move the upper limb - Movement and sensory deficits following injuries to the limb','KNOWLEDGE OBJECTIVES IN HUMAN GROSS AND DEVELOPMENTAL ANATOMY','Upper Limb','Muscle Groups and Their Innervation That Serve to Move The Limb ','','','','','','','','','','','','','','','','','','','','',0.000,0.00,'','AACBNC_1997'),(165,'AACBNC',1997,'Innervation of compartments in the upper limb - Peripheral neuropathies','KNOWLEDGE OBJECTIVES IN HUMAN GROSS AND DEVELOPMENTAL ANATOMY','Upper Limb','Muscle Groups and Their Innervation That Serve to Move The Limb ','','','','','','','','','','','','','','','','','','','','',0.000,0.00,'','AACBNC_1997'),(166,'AACBNC',1997,'Brachial plexus - Thoracic outlet compression syndrome','KNOWLEDGE OBJECTIVES IN HUMAN GROSS AND DEVELOPMENTAL ANATOMY','Upper Limb','Brachial plexus','','','','','','','','','','','','','','','','','','','','',0.000,0.00,'','AACBNC_1997'),(167,'AACBNC',1997,'\"Roots, trunks, divisions, cords, and branches - Brachial plexus injuries; Avulsions; Erb\'s Palsy; Klumpke\'s Palsy\"','KNOWLEDGE OBJECTIVES IN HUMAN GROSS AND DEVELOPMENTAL ANATOMY','Upper Limb','Brachial plexus','','','','','','','','','','','','','','','','','','','','',0.000,0.00,'','AACBNC_1997'),(168,'AACBNC',1997,'Sensory branches of the brachial plexus - Anesthesias; Parasthesias','KNOWLEDGE OBJECTIVES IN HUMAN GROSS AND DEVELOPMENTAL ANATOMY','Upper Limb','Brachial plexus','','','','','','','','','','','','','','','','','','','','',0.000,0.00,'','AACBNC_1997'),(169,'AACBNC',1997,'\"Retract, protract, elevate, depress, and rotate the scapula - Restricted motion\"','KNOWLEDGE OBJECTIVES IN HUMAN GROSS AND DEVELOPMENTAL ANATOMY','Upper Limb','\"Retract, Protract, Elevate, Depress, and Rotate The Scapula\"','','','','','','','','','','','','','','','','','','','','',0.000,0.00,'','AACBNC_1997'),(170,'AACBNC',1997,'Muscles that act on the scapula - Winged scapula','KNOWLEDGE OBJECTIVES IN HUMAN GROSS AND DEVELOPMENTAL ANATOMY','Upper Limb','\"Retract, Protract, Elevate, Depress, and Rotate The Scapula\"','','','','','','','','','','','','','','','','','','','','',0.000,0.00,'','AACBNC_1997'),(171,'AACBNC',1997,'Bones that articulate with the scapula - Fractured clavicle','KNOWLEDGE OBJECTIVES IN HUMAN GROSS AND DEVELOPMENTAL ANATOMY','Upper Limb','\"Retract, Protract, Elevate, Depress, and Rotate The Scapula\"','','','','','','','','','','','','','','','','','','','','',0.000,0.00,'','AACBNC_1997'),(172,'AACBNC',1997,'Acromioclavicular joint; Coracoclavicular ligaments - Shoulder separation','KNOWLEDGE OBJECTIVES IN HUMAN GROSS AND DEVELOPMENTAL ANATOMY','Upper Limb','\"Retract, Protract, Elevate, Depress, and Rotate The Scapula\"','','','','','','','','','','','','','','','','','','','','',0.000,0.00,'','AACBNC_1997'),(173,'AACBNC',1997,'Circumduct and rotate the shoulder - Restricted motion','KNOWLEDGE OBJECTIVES IN HUMAN GROSS AND DEVELOPMENTAL ANATOMY','Upper Limb','Circumduct and Rotate The Shoulder','','','','','','','','','','','','','','','','','','','','',0.000,0.00,'','AACBNC_1997'),(174,'AACBNC',1997,'Features of humeral head and glenoid fossa - Dislocation','KNOWLEDGE OBJECTIVES IN HUMAN GROSS AND DEVELOPMENTAL ANATOMY','Upper Limb','Circumduct and Rotate The Shoulder','','','','','','','','','','','','','','','','','','','','',0.000,0.00,'','AACBNC_1997'),(175,'AACBNC',1997,'Subdeltoid and subacromial bursas - Bursitis','KNOWLEDGE OBJECTIVES IN HUMAN GROSS AND DEVELOPMENTAL ANATOMY','Upper Limb','Circumduct and Rotate The Shoulder','','','','','','','','','','','','','','','','','','','','',0.000,0.00,'','AACBNC_1997'),(176,'AACBNC',1997,'Muscles that act on the glenohumeral joint - Rotator cuff tear','KNOWLEDGE OBJECTIVES IN HUMAN GROSS AND DEVELOPMENTAL ANATOMY','Upper Limb','Circumduct and Rotate The Shoulder','','','','','','','','','','','','','','','','','','','','',0.000,0.00,'','AACBNC_1997'),(177,'AACBNC',1997,'Ligaments of the glenohumeral joint - Frozen shoulder; Shoulder arthroplasty','KNOWLEDGE OBJECTIVES IN HUMAN GROSS AND DEVELOPMENTAL ANATOMY','Upper Limb','Circumduct and Rotate The Shoulder','','','','','','','','','','','','','','','','','','','','',0.000,0.00,'','AACBNC_1997'),(178,'AACBNC',1997,'Capsule of the glenohumeral joint - Paracentesis','KNOWLEDGE OBJECTIVES IN HUMAN GROSS AND DEVELOPMENTAL ANATOMY','Upper Limb','Circumduct and Rotate The Shoulder','','','','','','','','','','','','','','','','','','','','',0.000,0.00,'','AACBNC_1997'),(179,'AACBNC',1997,'Flex and extend the elbow - Tendonitis','KNOWLEDGE OBJECTIVES IN HUMAN GROSS AND DEVELOPMENTAL ANATOMY','Upper Limb','Flex and Extend The Elbow','','','','','','','','','','','','','','','','','','','','',0.000,0.00,'','AACBNC_1997'),(180,'AACBNC',1997,'\"Features of the humeroulnar, humeroradial, and proximal radioulnar joints - Dislocation\"','KNOWLEDGE OBJECTIVES IN HUMAN GROSS AND DEVELOPMENTAL ANATOMY','Upper Limb','Flex and Extend The Elbow','','','','','','','','','','','','','','','','','','','','',0.000,0.00,'','AACBNC_1997'),(181,'AACBNC',1997,'Ligaments of the elbow joint - Tennis elbow; Elbow instability','KNOWLEDGE OBJECTIVES IN HUMAN GROSS AND DEVELOPMENTAL ANATOMY','Upper Limb','Flex and Extend The Elbow','','','','','','','','','','','','','','','','','','','','',0.000,0.00,'','AACBNC_1997'),(182,'AACBNC',1997,'Hilton\'s Law - Joint pain','KNOWLEDGE OBJECTIVES IN HUMAN GROSS AND DEVELOPMENTAL ANATOMY','Upper Limb','Flex and Extend The Elbow','','','','','','','','','','','','','','','','','','','','',0.000,0.00,'\"Hilton\'s Law: \"\"The same trunks of nerves, whose branches supply to groups of muscles moving a joint, furnish also a distributioh of nerves to the skin over the insertions of the same muscles; and - what at this moment more especially merits our attention - the interior of the joint receives its nerves from the same source.\"\" The point for medical students to remember is that joints are innervated by the same nerves that innervate the muscles acting across that joint.\"','AACBNC_1997'),(183,'AACBNC',1997,'Pronate and supinate the forearm - Pronator syndrome','KNOWLEDGE OBJECTIVES IN HUMAN GROSS AND DEVELOPMENTAL ANATOMY','Upper Limb','Pronate and Supinate The Forearm','','','','','','','','','','','','','','','','','','','','',0.000,0.00,'','AACBNC_1997'),(184,'AACBNC',1997,'\"Features of proximal, intermediate (interosseous membrane), and distal radioulnar joints - Fractures of radius and ulna; Colles\' fracture; Position for casting\"','KNOWLEDGE OBJECTIVES IN HUMAN GROSS AND DEVELOPMENTAL ANATOMY','Upper Limb','Pronate and Supinate The Forearm','','','','','','','','','','','','','','','','','','','','',0.000,0.00,'','AACBNC_1997'),(185,'AACBNC',1997,'\"Circumduct the wrist, fingers and thumb - Tenosynovitis\"','KNOWLEDGE OBJECTIVES IN HUMAN GROSS AND DEVELOPMENTAL ANATOMY','Upper Limb','Pronate and Supinate The Forearm','','','','','','','','','','','','','','','','','','','','',0.000,0.00,'','AACBNC_1997'),(186,'AACBNC',1997,'\"Articular surfaces, ligaments, axes of rotation, bursae, and range of motion - Bursitis and arthritis\"','KNOWLEDGE OBJECTIVES IN HUMAN GROSS AND DEVELOPMENTAL ANATOMY','Upper Limb','\"Articular Surfaces, Ligaments, Axes of Rotation, Bursae, and Range of Motion\"','','','','','','','','','','','','','','','','','','','','',0.000,0.00,'','AACBNC_1997'),(187,'AACBNC',1997,'Shoulder - Frozen shoulder','KNOWLEDGE OBJECTIVES IN HUMAN GROSS AND DEVELOPMENTAL ANATOMY','Upper Limb','\"Articular Surfaces, Ligaments, Axes of Rotation, Bursae, and Range of Motion\"','','','','','','','','','','','','','','','','','','','','',0.000,0.00,'','AACBNC_1997'),(188,'AACBNC',1997,'Elbow - Tennis elbow','KNOWLEDGE OBJECTIVES IN HUMAN GROSS AND DEVELOPMENTAL ANATOMY','Upper Limb','\"Articular Surfaces, Ligaments, Axes of Rotation, Bursae, and Range of Motion\"','','','','','','','','','','','','','','','','','','','','',0.000,0.00,'','AACBNC_1997'),(189,'AACBNC',1997,'Wrist - Scaphoid fracture; Calles\' fracture: Other fracture','KNOWLEDGE OBJECTIVES IN HUMAN GROSS AND DEVELOPMENTAL ANATOMY','Upper Limb','\"Articular Surfaces, Ligaments, Axes of Rotation, Bursae, and Range of Motion\"','','','','','','','','','','','','','','','','','','','','',0.000,0.00,'','AACBNC_1997'),(190,'AACBNC',1997,'Hand and fingers - Hand fractures and dislocations','KNOWLEDGE OBJECTIVES IN HUMAN GROSS AND DEVELOPMENTAL ANATOMY','Upper Limb','\"Articular Surfaces, Ligaments, Axes of Rotation, Bursae, and Range of Motion\"','','','','','','','','','','','','','','','','','','','','',0.000,0.00,'','AACBNC_1997'),(191,'AACBNC',1997,'Blood supply of the upper limb - Sites for arterial pulses; Sites for arterial and venous punctures','KNOWLEDGE OBJECTIVES IN HUMAN GROSS AND DEVELOPMENTAL ANATOMY','Upper Limb','','','','','','','','','','','','','','','','','','','','','',0.000,0.00,'','AACBNC_1997'),(192,'AACBNC',1997,'Lymphatic drainage of the upper limb - Spread of infections','KNOWLEDGE OBJECTIVES IN HUMAN GROSS AND DEVELOPMENTAL ANATOMY','Upper Limb','','','','','','','','','','','','','','','','','','','','','',0.000,0.00,'','AACBNC_1997'),(193,'AACBNC',1997,'Sensory and motor innervation of the upper limb - Entrapment syndromes','KNOWLEDGE OBJECTIVES IN HUMAN GROSS AND DEVELOPMENTAL ANATOMY','Upper Limb','Sensory and Motor Innervation of The Upper Limb','','','','','','','','','','','','','','','','','','','','',0.000,0.00,'','AACBNC_1997'),(194,'AACBNC',1997,'Roots of the brachial plexus - Cervical radiculopathy','KNOWLEDGE OBJECTIVES IN HUMAN GROSS AND DEVELOPMENTAL ANATOMY','Upper Limb','Sensory and Motor Innervation of The Upper Limb','','','','','','','','','','','','','','','','','','','','',0.000,0.00,'','AACBNC_1997'),(195,'AACBNC',1997,'Brachial plexus - Thoracic outlet compression syndrome','KNOWLEDGE OBJECTIVES IN HUMAN GROSS AND DEVELOPMENTAL ANATOMY','Upper Limb','Sensory and Motor Innervation of The Upper Limb','','','','','','','','','','','','','','','','','','','','',0.000,0.00,'','AACBNC_1997'),(196,'AACBNC',1997,'Median nerve Entrapment syndromes (e.g. Pronator syndrome; Anterior interosseous syndrome; Carpal tunnel syndrome)','KNOWLEDGE OBJECTIVES IN HUMAN GROSS AND DEVELOPMENTAL ANATOMY','Upper Limb','Sensory and Motor Innervation of The Upper Limb','','','','','','','','','','','','','','','','','','','','',0.000,0.00,'','AACBNC_1997'),(197,'AACBNC',1997,'\"Ulnar nerve - Entrapment syndromes (e.g., Compression at/by the medial intermuscular septum. internal brachial ligament, cubital tunnel retinaculum, flexor carpi ulnaris, flexor- pronator aponeurosis, carpal ulnar neurovascular space\"','KNOWLEDGE OBJECTIVES IN HUMAN GROSS AND DEVELOPMENTAL ANATOMY','Upper Limb','Sensory and Motor Innervation of The Upper Limb','','','','','','','','','','','','','','','','','','','','',0.000,0.00,'','AACBNC_1997'),(198,'AACBNC',1997,'Radial nerve - Entrapment syndromes (Proximal radial nerve palsy; Posterior interosseous nerve syndrome; Radial tunnel syndrome)','KNOWLEDGE OBJECTIVES IN HUMAN GROSS AND DEVELOPMENTAL ANATOMY','Upper Limb','Sensory and Motor Innervation of The Upper Limb','','','','','','','','','','','','','','','','','','','','',0.000,0.00,'','AACBNC_1997'),(199,'AACBNC',1997,'\"Compartments of the arm, foreann, and hand Compartment syndromes; Dupuytren\' s contracture\"','KNOWLEDGE OBJECTIVES IN HUMAN GROSS AND DEVELOPMENTAL ANATOMY','Upper Limb','Sensory and Motor Innervation of The Upper Limb','','','','','','','','','','','','','','','','','','','','',0.000,0.00,'','AACBNC_1997'),(200,'AACBNC',1997,'\"Development, formation of the limb bud. origin of limb tissues - Limb anomalies; Effects of teratogens\"','KNOWLEDGE OBJECTIVES IN HUMAN GROSS AND DEVELOPMENTAL ANATOMY','Lower Limb','','','','','','','','','','','','','','','','','','','','','',0.000,0.00,'','AACBNC_1997'),(201,'AACBNC',1997,'Surface and radiologic anatomy of the lower limb - Physical and radiologic examination; Fractures','KNOWLEDGE OBJECTIVES IN HUMAN GROSS AND DEVELOPMENTAL ANATOMY','Lower Limb','','','','','','','','','','','','','','','','','','','','','',0.000,0.00,'','AACBNC_1997'),(202,'AACBNC',1997,'Normal stance - Line of gravity; Standing','KNOWLEDGE OBJECTIVES IN HUMAN GROSS AND DEVELOPMENTAL ANATOMY','Lower Limb','','','','','','','','','','','','','','','','','','','','','',0.000,0.00,'','AACBNC_1997'),(203,'AACBNC',1997,'Gait cycle - Mechanics of locomotion','KNOWLEDGE OBJECTIVES IN HUMAN GROSS AND DEVELOPMENTAL ANATOMY','Lower Limb','','','','','','','','','','','','','','','','','','','','','',0.000,0.00,'','AACBNC_1997'),(204,'AACBNC',1997,'Muscle groups and their innervation that serve to move the limb; Lumbosacral plexus - Movement and sensory deficits following injuries to the limb','KNOWLEDGE OBJECTIVES IN HUMAN GROSS AND DEVELOPMENTAL ANATOMY','Lower Limb','Muscle Groups and Their Innervation That Serve to Move The Limb','','','','','','','','','','','','','','','','','','','','',0.000,0.00,'','AACBNC_1997'),(205,'AACBNC',1997,'Circumduction and rotation of the hip - Dislocation (congenital and acquired)','KNOWLEDGE OBJECTIVES IN HUMAN GROSS AND DEVELOPMENTAL ANATOMY','Lower Limb','Muscle Groups and Their Innervation That Serve to Move The Limb','','','','','','','','','','','','','','','','','','','','',0.000,0.00,'','AACBNC_1997'),(206,'AACBNC',1997,'Flexion and extension of the knee - Patellar tendonitis','KNOWLEDGE OBJECTIVES IN HUMAN GROSS AND DEVELOPMENTAL ANATOMY','Lower Limb','Muscle Groups and Their Innervation That Serve to Move The Limb','','','','','','','','','','','','','','','','','','','','',0.000,0.00,'','AACBNC_1997'),(207,'AACBNC',1997,'\"Flexion, extension, eversion, and inversion of the ankle and foot - Fractures and dislocations\"','KNOWLEDGE OBJECTIVES IN HUMAN GROSS AND DEVELOPMENTAL ANATOMY','Lower Limb','Muscle Groups and Their Innervation That Serve to Move The Limb','','','','','','','','','','','','','','','','','','','','',0.000,0.00,'','AACBNC_1997'),(208,'AACBNC',1997,'\"Articular surfaces, ligaments, axes of rotation, bursae, and range of motion of joints of the limb - Bursitis and arthritis\"','KNOWLEDGE OBJECTIVES IN HUMAN GROSS AND DEVELOPMENTAL ANATOMY','Lower Limb','\"Articular Surfaces, Ligaments, Axes of Rotation, Bursae, and Range of Motion of Joints of The Limb\"','','','','','','','','','','','','','','','','','','','','',0.000,0.00,'','AACBNC_1997'),(209,'AACBNC',1997,'\"Hip - Dislocations, hip fractures, other hip problems\"','KNOWLEDGE OBJECTIVES IN HUMAN GROSS AND DEVELOPMENTAL ANATOMY','Lower Limb','\"Articular Surfaces, Ligaments, Axes of Rotation, Bursae, and Range of Motion of Joints of The Limb\"','','','','','','','','','','','','','','','','','','','','',0.000,0.00,'','AACBNC_1997'),(210,'AACBNC',1997,'\"Knee - Knee injuries, including unhappy triad\"','KNOWLEDGE OBJECTIVES IN HUMAN GROSS AND DEVELOPMENTAL ANATOMY','Lower Limb','\"Articular Surfaces, Ligaments, Axes of Rotation, Bursae, and Range of Motion of Joints of The Limb\"','','','','','','','','','','','','','','','','','','','','',0.000,0.00,'','AACBNC_1997'),(211,'AACBNC',1997,'Ankle - Ankle sprains and fractures; Talipes','KNOWLEDGE OBJECTIVES IN HUMAN GROSS AND DEVELOPMENTAL ANATOMY','Lower Limb','\"Articular Surfaces, Ligaments, Axes of Rotation, Bursae, and Range of Motion of Joints of The Limb\"','','','','','','','','','','','','','','','','','','','','',0.000,0.00,'','AACBNC_1997'),(212,'AACBNC',1997,'Foot - Sources of foot pain','KNOWLEDGE OBJECTIVES IN HUMAN GROSS AND DEVELOPMENTAL ANATOMY','Lower Limb','\"Articular Surfaces, Ligaments, Axes of Rotation, Bursae, and Range of Motion of Joints of The Limb\"','','','','','','','','','','','','','','','','','','','','',0.000,0.00,'','AACBNC_1997'),(213,'AACBNC',1997,'Blood supply and lymphatic drainage of the lower limb - Sites for arterial and venous punctures and pulses; catheterization; Spread of infections','KNOWLEDGE OBJECTIVES IN HUMAN GROSS AND DEVELOPMENTAL ANATOMY','Lower Limb','','','','','','','','','','','','','','','','','','','','','',0.000,0.00,'','AACBNC_1997'),(214,'AACBNC',1997,'Sensory and motor innervation of the limb - Entrapment syndromes','KNOWLEDGE OBJECTIVES IN HUMAN GROSS AND DEVELOPMENTAL ANATOMY','Lower Limb','','','','','','','','','','','','','','','','','','','','','',0.000,0.00,'','AACBNC_1997'),(215,'AACBNC',1997,'Femoral triangle - Hernias','KNOWLEDGE OBJECTIVES IN HUMAN GROSS AND DEVELOPMENTAL ANATOMY','Lower Limb','','','','','','','','','','','','','','','','','','','','','',0.000,0.00,'','AACBNC_1997'),(216,'AACBNC',1997,'Compartments of the lower limb - Compartment syndromes','KNOWLEDGE OBJECTIVES IN HUMAN GROSS AND DEVELOPMENTAL ANATOMY','Lower Limb','','','','','','','','','','','','','','','','','','','','','',0.000,0.00,'','AACBNC_1997'),(217,'AACBNC',1997,'\"Surface features of the neck, triangles, projection of deep structures in relation to surface landmarks - Landmarks used in the physical examination; Localization of pathology \"','KNOWLEDGE OBJECTIVES IN HUMAN GROSS AND DEVELOPMENTAL ANATOMY','Neck','','','','','','','','','','','','','','','','','','','','','',0.000,0.00,'','AACBNC_1997'),(218,'AACBNC',1997,'\"Radiologic anatomy of the neck - Interpreting structures in radiographs, CT. MRI\"','KNOWLEDGE OBJECTIVES IN HUMAN GROSS AND DEVELOPMENTAL ANATOMY','Neck','','','','','','','','','','','','','','','','','','','','','',0.000,0.00,'','AACBNC_1997'),(219,'AACBNC',1997,'Fascial planes - Spread of infections','KNOWLEDGE OBJECTIVES IN HUMAN GROSS AND DEVELOPMENTAL ANATOMY','Neck','','','','','','','','','','','','','','','','','','','','','',0.000,0.00,'','AACBNC_1997'),(220,'AACBNC',1997,'Trachea - Intubation; Tracheostomy and cricothyrotomy','KNOWLEDGE OBJECTIVES IN HUMAN GROSS AND DEVELOPMENTAL ANATOMY','Neck','','','','','','','','','','','','','','','','','','','','','',0.000,0.00,'','AACBNC_1997'),(221,'AACBNC',1997,'Thyroid gland: Blood supply - Goiter; Thyroidectomy','KNOWLEDGE OBJECTIVES IN HUMAN GROSS AND DEVELOPMENTAL ANATOMY','Neck','','','','','','','','','','','','','','','','','','','','','',0.000,0.00,'','AACBNC_1997'),(222,'AACBNC',1997,'\"Parathyroid glands - Parathyroidectomy, tetany\"','KNOWLEDGE OBJECTIVES IN HUMAN GROSS AND DEVELOPMENTAL ANATOMY','Neck','','','','','','','','','','','','','','','','','','','','','',0.000,0.00,'','AACBNC_1997'),(223,'AACBNC',1997,'\"Larynx: Sensory and motor innervation, muscles of vocalization - Normal and abnormal speech; Coughing\"','KNOWLEDGE OBJECTIVES IN HUMAN GROSS AND DEVELOPMENTAL ANATOMY','Neck','','','','','','','','','','','','','','','','','','','','','',0.000,0.00,'','AACBNC_1997'),(224,'AACBNC',1997,'Carotid and subclavian arteries and their branches - Pulses and arterial access','KNOWLEDGE OBJECTIVES IN HUMAN GROSS AND DEVELOPMENTAL ANATOMY','Neck','','','','','','','','','','','','','','','','','','','','','',0.000,0.00,'','AACBNC_1997'),(225,'AACBNC',1997,'\"Jugular veins, and superior vena cava - Central line placement\"','KNOWLEDGE OBJECTIVES IN HUMAN GROSS AND DEVELOPMENTAL ANATOMY','Neck','','','','','','','','','','','','','','','','','','','','','',0.000,0.00,'','AACBNC_1997'),(226,'AACBNC',1997,'Lymphatic nodes and ducts - Spread of infection and cancer from the head','KNOWLEDGE OBJECTIVES IN HUMAN GROSS AND DEVELOPMENTAL ANATOMY','Neck','','','','','','','','','','','','','','','','','','','','','',0.000,0.00,'','AACBNC_1997'),(227,'AACBNC',1997,'Sympathetic ganglia of the neck - Homer\'s syndrome; Pancoast tumor','KNOWLEDGE OBJECTIVES IN HUMAN GROSS AND DEVELOPMENTAL ANATOMY','Neck','','','','','','','','','','','','','','','','','','','','','',0.000,0.00,'','AACBNC_1997'),(228,'AACBNC',1997,'\"Vagus, accessory, and hypoglossal nerves - Neurologic deficits; Paralysis; Surgical approaches to cervical spine\"','KNOWLEDGE OBJECTIVES IN HUMAN GROSS AND DEVELOPMENTAL ANATOMY','Neck','','','','','','','','','','','','','','','','','','','','','',0.000,0.00,'','AACBNC_1997'),(229,'AACBNC',1997,'Cervical and brachial plexuses - Nerve blocks','KNOWLEDGE OBJECTIVES IN HUMAN GROSS AND DEVELOPMENTAL ANATOMY','Neck','','','','','','','','','','','','','','','','','','','','','',0.000,0.00,'','AACBNC_1997'),(230,'AACBNC',1997,'\"Cervical skeleton and associated muscles - Susceptibility of the cervical spine/ spinal cord to injury; Whiplash, paraplegia, quadriplegia\"','KNOWLEDGE OBJECTIVES IN HUMAN GROSS AND DEVELOPMENTAL ANATOMY','Neck','','','','','','','','','','','','','','','','','','','','','',0.000,0.00,'','AACBNC_1997'),(231,'AACBNC',1997,'\"Epithelial and placodal origins of structures of the eye, ear, hypophysis - Congenital defects of eye and ear; Empty sella syndrome\"','KNOWLEDGE OBJECTIVES IN HUMAN GROSS AND DEVELOPMENTAL ANATOMY','Head','','','','','','','','','','','','','','','','','','','','','',0.000,0.00,'','AACBNC_1997'),(232,'AACBNC',1997,'\"Development of the skull, face, and oropharynx - Cleft palate and lip; Thyroglossal duct\"','KNOWLEDGE OBJECTIVES IN HUMAN GROSS AND DEVELOPMENTAL ANATOMY','Head','','','','','','','','','','','','','','','','','','','','','',0.000,0.00,'','AACBNC_1997'),(233,'AACBNC',1997,'\"Development of the pharyngeal arches, pouches, and clefts - Branchial cysts and fistulas; Failure of thymus and parathyroid glands to develop; Ectopic glands\"','KNOWLEDGE OBJECTIVES IN HUMAN GROSS AND DEVELOPMENTAL ANATOMY','Head','','','','','','','','','','','','','','','','','','','','','',0.000,0.00,'','AACBNC_1997'),(234,'AACBNC',1997,'\"Radiologic anatomy of the head - Interpreting structures in radiographs. CT, MRI\"','KNOWLEDGE OBJECTIVES IN HUMAN GROSS AND DEVELOPMENTAL ANATOMY','Head','','','','','','','','','','','','','','','','','','','','','',0.000,0.00,'','AACBNC_1997'),(235,'AACBNC',1997,'Surface features of the face and scalp - Projection of deep structures in relation to surface landmarks; Localization of pathology','KNOWLEDGE OBJECTIVES IN HUMAN GROSS AND DEVELOPMENTAL ANATOMY','Head','','','','','','','','','','','','','','','','','','','','','',0.000,0.00,'','AACBNC_1997'),(236,'AACBNC',1997,'Muscles of facial expression and their innervation - Facial nerve paralysis','KNOWLEDGE OBJECTIVES IN HUMAN GROSS AND DEVELOPMENTAL ANATOMY','Head','','','','','','','','','','','','','','','','','','','','','',0.000,0.00,'','AACBNC_1997'),(237,'AACBNC',1997,'Sensory innervation and blood supply of the face and scalp - Trigeminal neuralgia; Facial and scalp lacerations; Thrombophlebitis spreading to cavernous sinus','KNOWLEDGE OBJECTIVES IN HUMAN GROSS AND DEVELOPMENTAL ANATOMY','Head','','','','','','','','','','','','','','','','','','','','','',0.000,0.00,'','AACBNC_1997'),(238,'AACBNC',1997,'\"Orbit: Bony elements, extraocular muscles, their action and innervation - Diplopia; Ptosis\"','KNOWLEDGE OBJECTIVES IN HUMAN GROSS AND DEVELOPMENTAL ANATOMY','Head','','','','','','','','','','','','','','','','','','','','','',0.000,0.00,'','AACBNC_1997'),(239,'AACBNC',1997,'Eye - Pupillary and corneal reflexes: Funduscopic examination and optic nerve','KNOWLEDGE OBJECTIVES IN HUMAN GROSS AND DEVELOPMENTAL ANATOMY','Head','','','','','','','','','','','','','','','','','','','','','',0.000,0.00,'','AACBNC_1997'),(240,'AACBNC',1997,'Ear; Surface landmarks - Landmarks used in the physical examination','KNOWLEDGE OBJECTIVES IN HUMAN GROSS AND DEVELOPMENTAL ANATOMY','Head','Ear','','','','','','','','','','','','','','','','','','','','',0.000,0.00,'','AACBNC_1997'),(241,'AACBNC',1997,'External auditory canal and tympanic membrane - Otoscopic examination; Myringotomy','KNOWLEDGE OBJECTIVES IN HUMAN GROSS AND DEVELOPMENTAL ANATOMY','Head','Ear','','','','','','','','','','','','','','','','','','','','',0.000,0.00,'','AACBNC_1997'),(242,'AACBNC',1997,'\"Tympanic cavity, auditory tube, vestibular apparatus, and cochlea - Otosclerosis; Otitis media; Meniere\'s disease; Conduction vs. nerve deafness; Nystagmus\"','KNOWLEDGE OBJECTIVES IN HUMAN GROSS AND DEVELOPMENTAL ANATOMY','Head','Ear','','','','','','','','','','','','','','','','','','','','',0.000,0.00,'','AACBNC_1997'),(243,'AACBNC',1997,'Nasal cavity and paranasal sinuses: Blood supply and innervation - Cerebrospinal fluid rhinorrhea; Epistaxis; Sinusitis','KNOWLEDGE OBJECTIVES IN HUMAN GROSS AND DEVELOPMENTAL ANATOMY','Head','','','','','','','','','','','','','','','','','','','','','',0.000,0.00,'','AACBNC_1997'),(244,'AACBNC',1997,'\"Pharynx, its course and muscular components: Blood supply and innervation - Mechanisms of swallowing; Dysphagia\"','KNOWLEDGE OBJECTIVES IN HUMAN GROSS AND DEVELOPMENTAL ANATOMY','Head','','','','','','','','','','','','','','','','','','','','','',0.000,0.00,'','AACBNC_1997'),(245,'AACBNC',1997,'Oral cavity - Regional anesthesia','KNOWLEDGE OBJECTIVES IN HUMAN GROSS AND DEVELOPMENTAL ANATOMY','Head','Oral Cavity','','','','','','','','','','','','','','','','','','','','',0.000,0.00,'','AACBNC_1997'),(246,'AACBNC',1997,'\"Hard and soft palates, tonsillar pillars, and tonsils - Tonsillitis and tonsillectomy; Adenoids\"','KNOWLEDGE OBJECTIVES IN HUMAN GROSS AND DEVELOPMENTAL ANATOMY','Head','Oral Cavity','','','','','','','','','','','','','','','','','','','','',0.000,0.00,'','AACBNC_1997'),(247,'AACBNC',1997,'\"Tongue: Blood supply, lymphatic drainage, and motor and sensory innervation - Ankyloglossia; Malignant tumors; Gag reflex\"','KNOWLEDGE OBJECTIVES IN HUMAN GROSS AND DEVELOPMENTAL ANATOMY','Head','Oral Cavity','','','','','','','','','','','','','','','','','','','','',0.000,0.00,'','AACBNC_1997'),(248,'AACBNC',1997,'Teeth - Periodontal disease; Tooth pain; Extractions','KNOWLEDGE OBJECTIVES IN HUMAN GROSS AND DEVELOPMENTAL ANATOMY','Head','Oral Cavity','','','','','','','','','','','','','','','','','','','','',0.000,0.00,'','AACBNC_1997'),(249,'AACBNC',1997,'Salivary glands - Paroditis (mumps); Autonomic innervation','KNOWLEDGE OBJECTIVES IN HUMAN GROSS AND DEVELOPMENTAL ANATOMY','Head','Oral Cavity','','','','','','','','','','','','','','','','','','','','',0.000,0.00,'','AACBNC_1997'),(250,'AACBNC',1997,'\"Jaw, muscles of mastication and their innervation, temporomandibular joint - Temporomandibular joint degeneration and dislocation\"','KNOWLEDGE OBJECTIVES IN HUMAN GROSS AND DEVELOPMENTAL ANATOMY','Head','','','','','','','','','','','','','','','','','','','','','',0.000,0.00,'','AACBNC_1997'),(251,'AACBNC',1997,'Infratemporal fossa - Basic orientation','KNOWLEDGE OBJECTIVES IN HUMAN GROSS AND DEVELOPMENTAL ANATOMY','Head','Infratemporal Fossa','','','','','','','','','','','','','','','','','','','','',0.000,0.00,'','AACBNC_1997'),(252,'AACBNC',1997,'\"Muscles, nerves, and blood vessels within the infratemporal fossa - Inferior alveolar nerve block; Middle meningeal artery\"','KNOWLEDGE OBJECTIVES IN HUMAN GROSS AND DEVELOPMENTAL ANATOMY','Head','Infratemporal Fossa','','','','','','','','','','','','','','','','','','','','',0.000,0.00,'','AACBNC_1997'),(253,'AACBNC',1997,'Pterygopalatine fossa - Lacrimation','KNOWLEDGE OBJECTIVES IN HUMAN GROSS AND DEVELOPMENTAL ANATOMY','Head','','','','','','','','','','','','','','','','','','','','','',0.000,0.00,'','AACBNC_1997'),(254,'AACBNC',1997,'Lymphatic drainage of the head - Spread of infections and cancer','KNOWLEDGE OBJECTIVES IN HUMAN GROSS AND DEVELOPMENTAL ANATOMY','Head','','','','','','','','','','','','','','','','','','','','','',0.000,0.00,'','AACBNC_1997'),(255,'AACBNC',1997,'Cranial Cavity - Landmarks used in the physical examination','KNOWLEDGE OBJECTIVES IN HUMAN GROSS AND DEVELOPMENTAL ANATOMY','Head','Cranial Cavity','','','','','','','','','','','','','','','','','','','','',0.000,0.00,'','AACBNC_1997'),(256,'AACBNC',1997,'\"Relationships of the brain with the skull, dura, and arachnoid - Headache; Meningitis; Epidural and subdural hemorrhage \"','KNOWLEDGE OBJECTIVES IN HUMAN GROSS AND DEVELOPMENTAL ANATOMY','Head','Cranial Cavity','','','','','','','','','','','','','','','','','','','','',0.000,0.00,'','AACBNC_1997'),(257,'AACBNC',1997,'Flow of cerebrospinal fluid - Hydrocephalus','KNOWLEDGE OBJECTIVES IN HUMAN GROSS AND DEVELOPMENTAL ANATOMY','Head','Cranial Cavity','','','','','','','','','','','','','','','','','','','','',0.000,0.00,'','AACBNC_1997'),(258,'AACBNC',1997,'Carotid and vertebral arterial supply of the brain and brainstem - Endarterectomy; Stroke','KNOWLEDGE OBJECTIVES IN HUMAN GROSS AND DEVELOPMENTAL ANATOMY','Head','Cranial Cavity','','','','','','','','','','','','','','','','','','','','',0.000,0.00,'','AACBNC_1997'),(259,'AACBNC',1997,'Venous sinuses and the venous drainage of the brain and cranial cavity - Tearing of cerebral veins','KNOWLEDGE OBJECTIVES IN HUMAN GROSS AND DEVELOPMENTAL ANATOMY','Head','Cranial Cavity','','','','','','','','','','','','','','','','','','','','',0.000,0.00,'','AACBNC_1997'),(260,'AACBNC',1997,'Skull fractures and the middle meningeal artery - Intracranial hemorrhage','KNOWLEDGE OBJECTIVES IN HUMAN GROSS AND DEVELOPMENTAL ANATOMY','Head','Cranial Cavity','','','','','','','','','','','','','','','','','','','','',0.000,0.00,'','AACBNC_1997'),(261,'AACBNC',1997,'\"Intracranial path, intraosseous course, and extracranial course of all 12 paired cranial nerves - Neurologic testing; Fractures of the skull base; Cranial nerve aperture syndromes\"','KNOWLEDGE OBJECTIVES IN HUMAN GROSS AND DEVELOPMENTAL ANATOMY','Head','Cranial Nerves','','','','','','','','','','','','','','','','','','','','',0.000,0.00,'','AACBNC_1997'),(262,'AACBNC',1997,'II in relation to hypophysis - Pituitary adenomas','KNOWLEDGE OBJECTIVES IN HUMAN GROSS AND DEVELOPMENTAL ANATOMY','Head','Cranial Nerves','','','','','','','','','','','','','','','','','','','','',0.000,0.00,'','AACBNC_1997'),(263,'AACBNC',1997,'\"III, IV, VI, and V 1 in relation to the cavernous sinus - Carotid aneurysms; Thrombophlebitis; Cavernous sinus thrombosis \"','KNOWLEDGE OBJECTIVES IN HUMAN GROSS AND DEVELOPMENTAL ANATOMY','Head','Cranial Nerves','','','','','','','','','','','','','','','','','','','','',0.000,0.00,'','AACBNC_1997'),(264,'AACBNC',1997,'Trigeminal ganglion within Meckel\'s cave - Trigeminal neuralgia','KNOWLEDGE OBJECTIVES IN HUMAN GROSS AND DEVELOPMENTAL ANATOMY','Head','Cranial Nerves','','','','','','','','','','','','','','','','','','','','',0.000,0.00,'','AACBNC_1997'),(265,'AACBNC',1997,'VIl and its course through temporal bone and parotid gland - Facial nerve (Bell\'s) palsy; Protection of VII during parotid surgery','KNOWLEDGE OBJECTIVES IN HUMAN GROSS AND DEVELOPMENTAL ANATOMY','Head','Cranial Nerves','','','','','','','','','','','','','','','','','','','','',0.000,0.00,'','AACBNC_1997'),(266,'AACBNC',1997,'\"Parasympathetic ganglia: Ciliary, otic, pterygopalatine, and submandibular - Control of smooth muscle and glands in the head\"','KNOWLEDGE OBJECTIVES IN HUMAN GROSS AND DEVELOPMENTAL ANATOMY','Head','Cranial Nerves','','','','','','','','','','','','','','','','','','','','',0.000,0.00,'','AACBNC_1997'),(267,'AACBNC',1997,'\"Know the definition of a cell; the distinctions between eukaryotic and prokaryotic cells; meaning of protoplasm, cytoplasm, and cytosol; the organelles and their essential functions; and the essential biomolecules (protein, DNA, RNA, lipids, carbohydrate) found within cells. \"','Cell Biology','Introduction to Cell Structure/Microscopy and Other Specialized Methods','','','','','','','','','','','','','','','','','','','','','\"Students should understand that most modern clinical treatments involve either surgically removing aberrant or damaged cells, modulating the biochemical or metabolic activity of cells, specifically killing cells, or influencing communication between cells. \"',0.000,0.00,'','AACBNC_1997'),(268,'AACBNC',1997,'\"Understand the basic concept of light microscopy and the limit of resolution of the light microscope; the use of specialized forms of light microscopy to visualize unfixed living cells; the use of fixatives and embedding, or alternatively freezing, prior to cutting thin sections of tissue for histologic examination; and the use of histologic stains (eg. silver salts, PAS reagent and hematoxylin-eosin) for improved visualization of cell structure. \"','Cell Biology','Introduction to Cell Structure/Microscopy and Other Specialized Methods','','','','','','','','','','','','','','','','','','','','','\"Pathologists assist in the diagnosis of disease by examination of histologic sections of tissue from patients, using the light microscope, and comparison to normal cell and tissue structure. \"',0.000,0.00,'','AACBNC_1997'),(269,'AACBNC',1997,'Know how the polyclonal and monoclonal antibodies are produced and how they can be utilized for immuno-histochemistry. Understand the technique and the use of the fluorescent microscope for the cellular localization of specific regions. ','Cell Biology','Introduction to Cell Structure/Microscopy and Other Specialized Methods','','','','','','','','','','','','','','','','','','','','','The cellular origin of tumors can be identified using specific antibodies against intermediate filament proteins and immunohistochemistry. A common diagnostic tool when assessing patients exhibiting autoimmune disease is to stain cultured cells with an aliquot of the patients serum to determine whether the individual is producing antibodies that recognize a specific cellular component. ',0.000,0.00,'','AACBNC_1997'),(270,'AACBNC',1997,'\"Understand why electron-microscopes have greater resolving capacity than the light microscope; the use of glutaraldehyde and osmium tetroxide as fixatives for E.M., plastics for embedding, the cutting of u!trathin sections, and staining with uranyl acetate or lead citrate in preparation for transmission electron microscopy (TEM). Understand that scanning electron microscopy (SEM), based on the deflection of electrons from the metal coated surface of cells, can provide an accurate presentation of cell surface features. Know that the technique of freeze fracture electron microscopy is used in studying membrane structure.\"','Cell Biology','Introduction to Cell Structure/Microscopy and Other Specialized Methods','','','','','','','','','','','','','','','','','','','','','\"Transmission electron-microscopy allows the observation of organelle structure within cells to a resolution of 1-2 nm. The use of TEM by pathologists is a powerful tool for the diagnosis of disease. For example, in a family of neurodegenerative diseases referred to as neuronal ceroid lipofuscinoses (NCL), diagnosis is based upon inclusion bodies with characteristic morphologic content within the cytoplasm of neurons, fibroblasts, and other cell types.\"',0.000,0.00,'','AACBNC_1997'),(271,'AACBNC',1997,'\"Know that organelles can be isolated for functional studies by cell disruption followed by differential centrifugation and/or buoyant density centrifugation. Know that proteins can be isolated by column chromatograptllc methodology including gel filtration, ion exchange hydrophobic, and affinity chromatography. Understand the use of SDS PAGE for the separation and molecular weight determination of protein subunits. Also learn the value of Western blotting in the identification of imrnunoreactive proteins after their separation by SDS PAGE.\"','Cell Biology','Introduction to Cell Structure/Microscopy and Other Specialized Methods','','','','','','','','','','','','','','','','','','','','','\"The use of organelle separation methodology and protein isolation techniques has allowed the functional alteration in many genetic diseases to be identified. For example, the genetic alteration in sickle cell anemia, in which glutamic acid is replaced by valine in position 6 of hemoglobin\'s B subunit. leads to a protein which has a more positive net charge on electrophoresis, and altered oxygen binding properties after isolation by chromatographic methods.\"',0.000,0.00,'','AACBNC_1997'),(272,'AACBNC',1997,'\"Understand how cell culture techniques allow the study of the function of homogenous populations of cells under defined media conditions, and the role of growth factors in regulating cell division and differentiation. Microelectrodes can be inserted into cells in culture to investigate ion concentrations within cells, or can remove patches of plasma membrane and the movement of ions through the membrane studied by patch clamping. The insertion of micropipets into cells allows the microinjection of proteins, antibodies, or even organelles into isolated cells.\"','Cell Biology','Introduction to Cell Structure/Microscopy and Other Specialized Methods','','','','','','','','','','','','','','','','','','','','','The patch clamping technique has been used to demonstrate that the underlying cellular abnormality that results in the clinical manifestation of cystic fibrosis (CF) is the malfunctioning of chloride channels in the epithelial cells of CF patients.',0.000,0.00,'','AACBNC_1997'),(273,'AACBNC',1997,'\"Membranes contain protein and lipid. The students should know the basic structure of phospholipids, cholesterol, and glycolipids and why these amphipathic lipids form bilayers when placed in an aqueous environment. Understand that proteins are primarily responsible for membrane functions including transport of ions and polar molecules, binding of hormones, signal transduction across the membrane, and structural stabilization of the bilayer. Know the operational definltion of integral and peripheral membrane proteins. Understand the subtypes of integral membrane proteins (single pass transmembrane proteins, multipass transmembrane proteins, protein linked to the bilayer via covalent linkage to a fatty acid or by sugar residues to phosphatidyl inositol) and peripheral membrane proteins. Understand that freeze fracture electron microscopy can be used to visualize the inner face of the leaflets of the bilayer and intramembranous particle (!MPs) as the newly exposed hydrophobic domains of these transmembrane proteins. \"','Cell Biology','Cell Membranes','Cell Membranes','','','','','','','','','','','','','','','','','','','','\"All biologic membranes, both plasma membranes and organelle membranes, have the same basic structure and function. All biologic membranes contain the lipid bilayer and serve as a selective permeability barrier. Leakiness of the bilayer leads to altered intracellular ionic composition.\"',0.000,0.00,'','AACBNC_1997'),(274,'AACBNC',1997,'\"Understand that membranes are asymmetric in their phospholipid, protein, and carbohydrate composition. Sugar residues, for example, are almost always found associated with the noncytop!asmic side of the membrane. Proteins do not flip-flop across the bilayer, and phospholipids rarely flip~flop across the plasma membrane. Know that biological membranes are fluid. Phospholipids can rotate around a central axis, move laterally across a biological membrane, flip-flop across the ER membrane, and fatty acyl tails undergo constant flexion. Transmembrane proteins can rotate around their long axis in the membrane, and move laterally across the membrane. Know that the lateral mobility of proteins and lipids can be measured by fluorescence recovery after photobleaching (FRAP). The lateral mobility of transmembrane proteins can be restricted by their interaction with each other, the membrane skeleton or the extracellular matrix.\"','Cell Biology','Cell Membranes','Cell Membranes','','','','','','','','','','','','','','','','','','','','Cholesterol can flip-flop rapidly across biologic membranes allowing changes in cell membrane curvature',0.000,0.00,'','AACBNC_1997'),(275,'AACBNC',1997,'\"Understand that small uncharged molecules can pass through a lipid bilayer by simple diffusion. Know that the rate of diffusion., for small uncharged molecules, is proportional to the surface area of the membrane, the concentration gradient across the membrane, the partition coefficient B, and the diffusion coefficient (D). Know that D is inversely proportional to the viscosity of the membrane and the radius of the diffusing molecule.\"','Cell Biology','Cell Membranes','\"Diffusion, Osmosis, and Transport\"','','','','','','','','','','','','','','','','','','','','\"Small gaseous molecules such as O,, co,, and N2, and small uncharged molecules such as ethanol, glycerol, and urea pass through the lipid bilayer by simple diffusion.\"',0.000,0.00,'','AACBNC_1997'),(276,'AACBNC',1997,'\"Know that water diffuses, through water channels, across membranes in the direction of lower to higher osmolarity. Know how to calculate osmotic pressure and osmolar concentration. Understand how the definitions of isotonic, hypotonic and hypertonic relate to the volume of a red blood cell. Understand the Donnan effect and its relation to water flow.\"','Cell Biology','Cell Membranes','\"Diffusion, Osmosis, and Transport\"','','','','','','','','','','','','','','','','','','','','\"Drugs such as ouabain, which inhibits the pumping of Na+ out of the cell, cause cells to swell and then lyse.\"',0.000,0.00,'','AACBNC_1997'),(277,'AACBNC',1997,'\"Understand that some molecules, which are too large or polar to pass across bilayers by simple diffusion, instead move across biological membranes by facilitated diffusion. Facilitated diffusion requires a transport protein which by a change in confonnation assists specific molecules to pass down their concentration gradient across the biologic membrane. Know that facilitated diffusion is saturable, substrate specific, and follows Michaelis-Menton kinetics. Understand the definition of maximal velocity (Vmax) and Km.\"','Cell Biology','Cell Membranes','\"Diffusion, Osmosis, and Transport\"','','','','','','','','','','','','','','','','','','','','D-Glucose moves from the blood plasnma into the erythrocyte by facilitated diffusion. As with all transport proteins studied to date the red cell glucose transporter is a multipass transmembrane protein. The transport of-glucose into the red blood cell is stereospecific and has a Km of 1.5 mM.',0.000,0.00,'','AACBNC_1997'),(278,'AACBNC',1997,'Know that primary active transport utilizes the energy derived from ATP hydrolysis to move molecules across membranes against their electrochemical gradients. Understand the structure and function of the electrogenic Na/K-ATPase as an example of primary active transport.','Cell Biology','Cell Membranes','\"Diffusion, Osmosis, and Transport\"','','','','','','','','','','','','','','','','','','','','\"The Na/K-ATPase is inhibited by ouabain, a compound related to the cardiac glycoside, digitalis.\"',0.000,0.00,'','AACBNC_1997'),(279,'AACBNC',1997,'\"Understand that movement of Na+ down its electrochemical gradient can sometimes be coupled to the movement of a second molecule against its gradient. This is referred to as secondary active transport because the maintenance of the Na+ gradient depends on the Na/K-ATPase. Understand that if the transported molecule and cotransported molecule are being moved in the same direction it is called symport, while movements in opposite directions are called antiport.\"','Cell Biology','Cell Membranes','\"Diffusion, Osmosis, and Transport\"','','','','','','','','','','','','','','','','','','','','\"Glucose is transported along with Na+ across the apical membrane of intestina1 epithelial cells by a gJucose-Na+ symport protein. Ca2+ is moved out of cardiac muscle cells by the Na+- Ca2+ antiport protein. Digoxin and ouabain are used clinically because they increase the force of heart muscle contraction, and therefore are of value in treating congestive heart failure. They work by inhibiting the Na/K-ATPase, thereby dissipating the Na+ electrochemical gradient that drives the Na+ - Ca2+ antioort protein.\"',0.000,0.00,'','AACBNC_1997'),(280,'AACBNC',1997,'\"Know that protein lined aqueous channels allow the rapid flux of ions across membranes. The rate of flux is determined by the concentration gradient, for that ion, and the electrical potential across the membrane. Understand that channels are multipass transmembrane proteins where the helix fanning a portion of the wall of the aqueous pore contains polar and charged amino acids. The ion channels are allosteric proteins which can be opened or closed with gating regulated by various stimuli (voltage gated, ligand gated, mechanically gated). Understand the structure and functional properties of the acetylcholine receptor as an example of a ligand (neurotransmitter) gated channel. Understand the structure of voltage sensitive Na+. Ca2+, and K+ channels and the role of the S.4 helix as a voltage sensor.\"','Cell Biology','Cell Membranes','Ion Channels','','','','','','','','','','','','','','','','','','','','Voltage~gated channels are responsible for the propagation of electrical impulses over long distances in nerve and muscle. Ligand gated ion channels enable rapid communication between different neurons and between neurons and muscle across synapses.',0.000,0.00,'','AACBNC_1997'),(281,'AACBNC',1997,'\"Understand that the membrane potential Vm= Vi-Vo and is negative because of the greater accumulation of negative charges along the cytosolic side of the membrane. Understand why the resting membrane potential (Vr in most cells is close to the equilibrium potential for K+ (Ek), based on the greater permeability (Pk) for potassium. Understand the contribution of the Na/K·ATPase to maintaining the restinig membrane potential.\"','Cell Biology','Cell Membranes','Membrane Potentials','','','','','','','','','','','','','','','','','','','','\"For most cellular plasma membranes Vr = -60 to -70 mV, a value less negative than EK but far from ENa.\"',0.000,0.00,'','AACBNC_1997'),(282,'AACBNC',1997,'\"Understand that the action potential in an electrically excitable nerve or muscle cell, is produced when the membrane potential across a small patch of plasma membrane is raised above a critical threshold value. As a result there is progressive opening of voltage gated Na+ channels along the axon or muscle resulting in a rapidly progressing depolarization or action potential. The membrane is returned to its original resting potential by rapid closing of the voltage gated Na+ channels and opening of voltage sensitive K+ channels. Know that the return of the membrane potential toward Ek closes voltage gated K+ chaMels and allows inactivated Na+ channels to regain their active state. \"','Cell Biology','Cell Membranes','Action Potentials','','','','','','','','','','','','','','','','','','','','\"Through mechanisms described in the learning objective, action potentials can spread from axon hillock along the length of the axon at speeds up to 120 m/sec.\"',0.000,0.00,'','AACBNC_1997'),(283,'AACBNC',1997,'\"Know that electrical signals access most neurons as local potentials through dendritic processes, whereas neuron output leaves by way of the axon as an action potential. Understand that two factors accelerate the velocity of an action potential: Axonal caliber and Myelin. Enlarging axonal diameter increases the propagation velocity of the action potential. Understand that myelin is fanned by oligodendrocytes in the central nervous system and Schwann cells in the peripheral nervous system. Myelin wraps around the axon forming intemodes separated by nonensheathed regions termed Nodes of Ranvier. In myelinated axons almost all membrane channels are confined at the Nodes of Ranvier. The myelin decreases current leakage from the axon and decreases the capacitance of the axon membrane. Know that signal conduction along a myelinated axon jumps from node to node and is said to be saltatorv.\"','Cell Biology','Cell Membranes','Action Potentials','','','','','','','','','','','','','','','','','','','','Diseases or toxic injury that affect the myetin sheath or myelin Producing cells can cause significant neurologic problems. Multiple sclerosis is the prototype of demyelinating diseases affecting the central nervous system.',0.000,0.00,'','AACBNC_1997'),(284,'AACBNC',1997,'\"Know that actin, first isolated ·from skeletal muscle, is a major component of nonmuscle cells representing 5-30% of their total protein. Know that actin exlsts in 6 different isoforms in human and animal cells. These isoforms share greater than 80% amino acid sequence identity.\"','Cell Biology','Cytoske!eton','Microfilaments','','','','','','','','','','','','','','','','','','','','\"Different actin isoforms appear to polymerize at approximately the same rate. The differences in amino acid sequence, between isoforms which occurs primarily at the NH2-­ terminal end, are thought to influence actin\'s association with actin binding proteins.\"',0.000,0.00,'','AACBNC_1997'),(285,'AACBNC',1997,'\"Understand that monomeric actin, or globular or g-actin, will polymerize into 8 nm diameter filamentous actin (F-actin) in the presence of Mg2+ and ATP. After addition of G-actin, with ATP bound, to the growing polymer the ATP is hydrolyzed to ADP+Pi. F-actin has a fast growing + end and a slow growing - end. These ends are sometimes referred to as a barbed end and pointed end, respectively, based on their appearance when F-actin is labelled with myosin heads and then viewed by electromicroscopy. Both the + end and the - end of an F-actin polymer have a critical concentration of G-actin at which the rate of monomer addition to that end matches the rate of monomer removal from the same end.\"','Cell Biology','Cytoske!eton','Microfilaments','','','','','','','','','','','','','','','','','','','','The polymerization and depolymerization of actin within nonmuscle cells is essential for cell motility and the activation of platelets which is an early step in hemostasis.',0.000,0.00,'','AACBNC_1997'),(286,'AACBNC',1997,'\"Understand the role of actin binding proteins in microfilament function: tropomyosin in lining the grooves of the actin filament and, in combination with the Ca2+ binding protein troponin regulating the myosin-F-acting interaction in skeletal and cardiac muscle. Know the structure of myosin, its ability to form 15 nm diameter thick filaments and its actin dependent ATP-ase activity which is responsible for muscle contraction. Filamin and nonerythroid spectrin (Spectrin II) are actin crosslinking proteins which create a three dimensional actin meshwork in the cortical cytoplasm of many cells. Gelsolin is a Ca2+ dependent F-actin severing protein. Profilin and thymosin B-4 bind g-actin and keep it from polymerizing, maintaining a monomeric actin pool in nonmuscle cells. Fimbrin and a.-actinin are actin bundling proteins. Minimyosins allow the movement of vesicles along actin filaments from the - end toward the + end. \"','Cell Biology','Cytoske!eton','Microfilaments','','','','','','','','','','','','','','','','','','','','\"The ability of cells to contract, to move, and to carry out gel-sol transformation is all based on the regulated activity of actin binding proteins. \"',0.000,0.00,'','AACBNC_1997'),(287,'AACBNC',1997,'\"Understand how contraction is regulated in skeletal and cardiac muscle by Ca2+ interaction with troponin and subsequent effect of tropomyosin. Know that regulation of smooth muscle contraction occurs by myosin-based Ca2+ regulatory mechanisms.Ca2+ levels rise upon stimulation. Ca2+ binds to calmodulin., the Ca2+-Calmodulin complex activates MLCK which phosphorylates myosin resulting in an activated myosin molecule which can form thick filaments and bind actin. Also, the Ca2+-calmodulin complex binds caldesmon releasing it from tropomyosin and actin., and allows the myosin head groups to interact with actin. Know how increases in CAMP and diacylglycerol and Ca2+ result in smooth muscle relaxation. \"','Cell Biology','Cytoske!eton','Microfilaments','','','','','','','','','','','','','','','','','','','','\"Ca2+ levels regulate contraction in skeletal, cardiac, and smooth muscle by different mechanisms. Drugs that raise intracellular Ca2+ levels cause stronger heart contraction and are used in congestive heart failure. \"',0.000,0.00,'','AACBNC_1997'),(288,'AACBNC',1997,'\"Know that actin microfilaments and myosin thick filaments play contractile functions in nonmuscle cells including creation of the contractile ring in dividing cells, formation of stress fibers in fibroblasts, formation of an adhesive belt in epithelial cells.\"','Cell Biology','Cytoske!eton','Microfilaments','','','','','','','','','','','','','','','','','','','','The contractile ring which forms at the cleavage furrow at telophase is necessary for the separation of daughter ce!ls. Stress fibers form in fibroblasts to keep the cell from being pulled apart from interactive proteins pulling on the extracellular surface of the plasma membrane. The adhesion belt is required for the folding of epithelial cells into tubes during human development.',0.000,0.00,'','AACBNC_1997'),(289,'AACBNC',1997,'\"Understand that bundles of actin filaments play a structural role as the core of the microvilli at the apical surface of epithelial cells. Know the proteins that are responsible for bundling of the actin filaments, attachment to the microvilli side wall and tip, and association with the terminal web.\"','Cell Biology','Cytoske!eton','Microfilaments','','','','','','','','','','','','','','','','','','','','\"The microvilli increase the surface area of the epithelial cells apical plasma membrane, thereby permitting a greater absorption of important nutrients.\"',0.000,0.00,'','AACBNC_1997'),(290,'AACBNC',1997,'\"Understand that the spectrin membrane skeleton is a proteinaceous meshwork attached to the cytoplasmic surface of the erythrocyte membrane. The spectrin membrane skeleton maintains the biconcave shape of the erythrocyte, gives it the properties of elasticity and flexibility that are essential to its circulatory voyage, serves as a structural support to the bilayer, and controls the lateral mobility of transmembrane proteins. The core components of the skeleton are spectrin, actin protofilaments, and protein 4.1. Know how these core components interact to form the two dimensional network. Understand how the peripheral membrane protein ankyrin links spectrin to the transmembrane protein band 3.\"','Cell Biology','Cytoske!eton','Spectrin Membrane Skeleton','','','','','','','','','','','','','','','','','','','','\"Genetic defects in the protein components of the spectrin membrane skeleton lead to the misshapen, osmotically fragile erythrocytes in the following hemolytic anemias: hereditary spherocytosis (HS) hereditary elliptocytosis (HE), and hereditary pytopoikilocytosis (HPP). A posttranslational modification in actin is a major factor leading erythocytes to become irreversible sickled cells (ISCs) in sickle cell anemia.\"',0.000,0.00,'','AACBNC_1997'),(291,'AACBNC',1997,'\"Know that isoforms of spectrin, protein 4.1, ankyrin and other membrane skeletal components are ubiquitous components of eukaryotic cells. Nonerythroid spectrin (Spectrin II) is found in all mammalian cells, except erythrocytes. The nonerythroid spectrins are (aB)2 tetramers where the a and B subunits share -60% identity with erythrocyte spectrin. Erythroid spectrin is found in erythrocytes, cardiac muscle, and skeletal muscle.\"','Cell Biology','Cytoske!eton','Spectrin Membrane Skeleton','','','','','','','','','','','','','','','','','','','','The nonerythroid spectrins play functions as diverse as interconnecting actin rootlets in the terminal web of epithelial cells and serving as a docking protein for small spherical synaptic vesicles to the active zone of the presynaptic plasma membrane of neurons.',0.000,0.00,'','AACBNC_1997'),(292,'AACBNC',1997,'\"Know that erythrocyte spectrin (spectrin II), nonerythroid spectrin ( spectrin II}, a-actinin, and dystrophin are members of the spectrin supergene family. They contain triple helical spectrin repeat units throughout most of their length, and highly conserved N-termini which bind actin filaments.\"','Cell Biology','Cytoske!eton','Spectrin Membrane Skeleton','','','','','','','','','','','','','','','','','','','','Dystrophin is the defective gene product leading to Duchenne\'s muscular dystrophy',0.000,0.00,'','AACBNC_1997'),(293,'AACBNC',1997,'\"Understand that intermediate filaments are stable rope-like strucrures with a diameter of I0 nm. The intermediate filaments in various human and animal cells are made up of a heterogeneous group of fibrous monomer proteins. Know the cell type specificity of the keratins, NF subunits, vimentin, glial fibrillary acidic protein. and desmin. Understand the relationship of Lamins A. B, and C, which compose the nuclear lamina, to the intermediate filament proteins. Understand the steps in intermediate filament formation. Know the strucrural roles that I.F.\'s play in various cells and tissues.\"','Cell Biology','Cytoske!eton','Intermediate Filaments','','','','','','','','','','','','','','','','','','','','The cell type specificity of intermediate filament has been useful to pathologists who perform immunoflourescence with type specific monoclonal antibodies against intermediate filament proteins to identify the tissue of origin of metastatic cancer cells.',0.000,0.00,'','AACBNC_1997'),(294,'AACBNC',1997,'Understand that microtubules are hollow tubes with an outer diameter of 24 nm. The major component of microtubules is the protein tubulin which is on aB dimer with the a and B subunits being nonidentical ~50 kD polypeptides. The wall of the microtubule is made up of 13 protofilaments formed by head-to-tail attachment of a 13 tubulin dimers. The microtubule has polarity.','Cell Biology','Cytoske!eton','Microtubules','','','','','','','','','','','','','','','','','','','','\"Microtubules are involved in a wide variety of cellular phenomena including ciliary and flagellar motility, mitotic and meiotic chromosomal movements, intracellular vesicle transport, and secretion.\"',0.000,0.00,'','AACBNC_1997'),(295,'AACBNC',1997,'\"Know that microtubules undergo rapid assembly and disassembly. The microtubules have a fast growing plus end and a slow growing minus end which is capped by the miicrotubule organizing center or centrosome. To add to a microtubule, tubulin must have bound GTP. This GTP is hydrolyzed sometime after addition of tubulin to the growing microtubule. If polymerization is more rapid than hydrolysis, then a GTP cap develops. If hydrolysis is more rapid than polymerization, then a GDP cap develops. GTP capped microtubules continue to grow while GDP capped microtubules rapidly depolymerize. This concept is called dynamic instability.\"','Cell Biology','Cytoske!eton','Microtubules','','','','','','','','','','','','','','','','','','','','Cytoplasmic microtubules must be broken down rapidly as the cell enters mitosis. The disassembled microtubule must be refonned to assemble the mitotic spindle. Microtubule assembly inhibitors are commonly used for cancer chemotherapy.',0.000,0.00,'','AACBNC_1997'),(296,'AACBNC',1997,'Learn that microtubules are nucleated from a single structure called the centrosome. Know that the centrosome is composed of a perpendicular centriole pair surrounded by pericentriolar material. Know the structure of centrioles. Understand that nucleating capacity is associated with the pericentriolar material.','Cell Biology','Cytoske!eton','Microtubules','','','','','','','','','','','','','','','','','','','','A subset of scleroderma patients make autoantibodies against centrosomal proteins.',0.000,0.00,'','AACBNC_1997'),(297,'AACBNC',1997,'\"Know that microtubule associated proteins (MAPS), high molecular weight MAPs and Tau proteins, bind to the side wall of microtubules and assist in microtubule nucleation as well as crosslinking microtubules to each other and other cytoskeletal structures. Understand that another important set of MAPs are the microtubule-dependent ATPases that move organelles and vesicles through the cytoplasm. Kinesin moves organelles and vesicles from the centrosome (- end) to the cell periphery(+ end of MT). Cytoplasmic dynein moves organelles and vesicles from the + end towards the - end of the MT.\"','Cell Biology','Cytoske!eton','Microtubules','','','','','','','','','','','','','','','','','','','','\"Kinesin and cytoplasmic dynein are responsible for the orthograde and retrograde movement, respectively, of organelles and vesicles along neuronal axons.\"',0.000,0.00,'','AACBNC_1997'),(298,'AACBNC',1997,'\"Understand the function of cilia and flagella and the role of microtubules in their bending movement. Know the nine-plus-two structure of the axoneme, and the major proteins that compose this structure. Learn that the axonemal microtubules are nucleated from basal bodies, and know the structure of a basal body. Understand the role of dynein in supplying the force necessary for axonemal binding, and the role of nexin in restricting microtubule doublet sliding.\"','Cell Biology','Cytoske!eton','Microtubules','','','','','','','','','','','','','','','','','','','','Humans with genetic defects in axonemal proteins show chronic respiratory tract problems because the respiratory cilia are unable to clear mucus from the bronchiole and nasal passages. Males with such conditions are sterile because their sperm is immotile.',0.000,0.00,'','AACBNC_1997'),(299,'AACBNC',1997,'\"Understand the structure of DNA, the basis by which the sequence determines information and the base-pair enables that information to be utilized and replicated. \"','Cell Biology','Organelle Structure and Function','The Nucleus: Structure and Function','\"DNA structure, Organization, and Replication\"','','','','','','','','','','','','','','','','','','','An example of the sequence of a gene compared to the sequence of a protein',0.000,0.00,'','AACBNC_1997'),(300,'AACBNC',1997,'\"Understand the mechanisms of DNA replication, DNA polymerase, the need for primers, the problems of replication of both strands, ligation of fragments.\"','Cell Biology','Organelle Structure and Function','The Nucleus: Structure and Function','\"DNA structure, Organization, and Replication\"','','','','','','','','','','','','','','','','','','','The requirements to replicate all DNA once and only once. The regulation of replication as related to the cell cycle. ',0.000,0.00,'','AACBNC_1997'),(301,'AACBNC',1997,'Understand the meaning of and the implication of mutations. Understand the principles of mechanisms of repair of DNA','Cell Biology','Organelle Structure and Function','The Nucleus: Structure and Function','\"DNA structure, Organization, and Replication\"','','','','','','','','','','','','','','','','','','','\"Examples of mutations in a specific gene, e.g. globin. Description of various mutagens; assay of mutagens, comparing rates with the Ames test. Importance of repair to the maintenance of a functional genome. \"',0.000,0.00,'','AACBNC_1997'),(302,'AACBNC',1997,'Appreciate the organization of DNA into nucleosomes and through several steps into chromosomes. Understand the role of telomeres and centromeres and the importance of perfect distribution of chromosomes during mitosis and meiosis.','Cell Biology','Organelle Structure and Function','The Nucleus: Structure and Function','Chromosome Structure and Dynamics','','','','','','','','','','','','','','','','','','','\"Consequences of imperfect distribution of chromosomes, e.g. Down\'s syndrome, chromosome fragmentation leading to disease, e.g. cancer.\"',0.000,0.00,'','AACBNC_1997'),(303,'AACBNC',1997,'\"Organization of condensed and open chromatin. Demonstration of organized structure through localization of genes, of transcription, and of RNA processing through in situ hybridization. Presence of the nucleolus, its origin in nucleolar organizers and its function: to transcribe rRNA, process it and assemble it with ribosomal proteins into a ribosome. \"','Cell Biology','Organelle Structure and Function','The Nucleus: Structure and Function','Structure of the Interphase Nucleus','','','','','','','','','','','','','','','','','','','\"The varieties of nuclear, and especially nucleolar structure in cells of different types and especially in disease. Inactivation of one X chromosome.\"',0.000,0.00,'','AACBNC_1997'),(304,'AACBNC',1997,'\"Appreciate the structure of the nuclear envelope, with its two dissimilar sides, the cytoplasmic face as an element of the ER. and the nuclear face as an element of the structure of the nucleus, itse!f Understand the architecture of the nuclear pore, the asymmetry between the inside and the outside. The function of the nuclear pore to transport proteins from the cytoplasm into the nucleus, and RNA from the nucleus into the cytoplasm. Mechanisms of nuclear transport, and shuttling of protein between nucleus and cvtoolasm.\"','Cell Biology','Organelle Structure and Function','The Nucleus: Structure and Function','Structure and Function of Nuclear Envelope','','','','','','','','','','','','','','','','','','','The nuclear envelope as the key difference between prokaryotes and eukaryotes. the separation of transcription from translation and the implications thereof. Examples of regulated nuclear transpon as a mechanism of cell signalling and regulation.',0.000,0.00,'','AACBNC_1997'),(305,'AACBNC',1997,'\"Know the mechanism of protein translation from in RNA utilizing membrane bound as free ribosomes. Understand the nature of machinery that targets nascent peptides to the ER how proteins are retained as integral to the membrane or pass into the lumen; protein processing in ER including proteolysis, N-linked glycosylation, folding, and sorting.\"','Cell Biology','Organelle Structure and Function','Endoplasmic Reticulum','Protein synthesis','','','','','','','','','','','','','','','','','','','Takeover of normal cytoplasmic protein synthesis by replicating viruses; posttranslational incorporation of peptide fragments of cytoplasmic proteins (including viral proteins) into ER for expression on cel surface and immune surveillance.',0.000,0.00,'','AACBNC_1997'),(306,'AACBNC',1997,'\"Recognize that enzymes for phospho!ipid synthesis are localized at the cytoplasmic face of the smooth ER; flippases redistribute phospholipids to the lumena! leaflet; phospholipid exchange proteins carry phospholipids through cytoplasm from ER to mitochondria and perox.isomes; ceramide, cholesterol, and steroids are synthesized on SER membranes; cholesterol modulates membrane fluidity.\"','Cell Biology','Organelle Structure and Function','Endoplasmic Reticulum','Lipid synthesis','','','','','','','','','','','','','','','','','','','Cell surface g!ycolipids contribute to definition of ABO blood type antigens; ganglioside content of membrane lipids is reduced in cancer cells; cholera toxin binds to cell surface ganglioside GMl before entering cell; smooth ER in liver contains enzymes for drug detoxification; potential use of liposomes made of purified phospholipids and cholesterol for drug delivery to targeted organs; pathological changes in erythrocyte shape and membrane fluidity due to abnormally high cholesterol content with alcoholism and other diseases.',0.000,0.00,'','AACBNC_1997'),(307,'AACBNC',1997,'\"Know the organization of glycosylation events for N-linked oligosaccharides in cis- to trans-cisternae; the significance of O-linked glycosylation, sulfation, and proteolysis; the significance of mannose~phosphate addition in cis-Golgi to lysosomal hydrolysis.\"','Cell Biology','Organelle Structure and Function','Golgi Apparatus','Posttranslational Modification of Proteins','','','','','','','','','','','','','','','','','','','Cell surface oligosaccharides define blood type antigens; loss oftenninal sialic acid of N-Iinked cell surface oligosaccharides targets circulating cells for removal; oligosaccharide expression on cell surfaces is modified in cancer cells; role of oligosaccharides in I-cell disease.',0.000,0.00,'','AACBNC_1997'),(308,'AACBNC',1997,'\"Understand the function of targeting sequences and patches on proteins in ER and Golgi; the mechanism of formation, coating, and targeting of vesicles that communicate in proper sequence between Golgi cistemae and with other organelles; retrieval of ER-resident proteins from the Golgi by KDEL sequence; mechanism of vesicle fusion and its inhibition during mitosis leading to Golgi dispersal; function of Mannose-6-P receptors in trans-Golgi; sorting to constitutive and regulatory pathways of secretion in trans-Golgi network.\"','Cell Biology','Organelle Structure and Function','Golgi Apparatus','\"Sorting and targeting of proteins, lipids, and mentbranes\"','','','','','','','','','','','','','','','','','','','I-cell disease (secretion of lysosoma! enzymes) results from failure to phosphorylate mannose residues on lysosomal hydrolyses in cls-Golgi.',0.000,0.00,'','AACBNC_1997'),(309,'AACBNC',1997,'Sorting of secretory proteins in trans-Golgi; polarized secretion to apical and basal membrane domains of epithelial cells; role of cytoskeleton and calcium in vesicle transport and release; the mechanism of fusion between vesicles and plasma membrane; constitutive and regulated secretion; effects of signal transduction in stimulating release of regulated secretory vesicles.','Cell Biology','Organelle Structure and Function','Exocytosis and Endocytosis','','','','','','','','','','','','','','','','','','','','\"Mechanisms, sites of action, and clinical applications of drugs that inhibit secretion.\"',0.000,0.00,'','AACBNC_1997'),(310,'AACBNC',1997,'Understand the function and recycling of cell surface receptors; internalization of receptor/ligand complexes in vesicles; similarities and differences among proteins that mediate vesicle formation and fusion during endocytosis with similar events during vesicular transport in Golgi processing and secretion; sorting of receptors and ligands at lowered pH in early endosomes; cytoskeletal-mediated transport to late endosomes; transport of lysosomal hydrolyses from Golgi to late endosomes; activation of hydrolytic digestion in !ysosomes; functions of transcytosis.','Cell Biology','Organelle Structure and Function','Exocytosis and Endocytosis','','','','','','','','','','','','','','','','','','','','Exploitation of low-pH endosomes by viruses and toxins to enter the cytoplasm; lysosomal storage diseases arising from lack of specific · hydrolyses; contribution of faulty uptake mechanism for cholesterol to familial hypercholesterolemia; phagocytosis of uric acid crystals leads to lysosomal breakage with cell damage and joint inflammation in gout; accumulation of lipofuchsin granules derived from lysosomes in neuronal cell bodies with age.',0.000,0.00,'','AACBNC_1997'),(311,'AACBNC',1997,'\"Know that lysososomes are single membrane enclosed organelles which are essential for degrading unwanted macromolecules that are brought into the cell by endocytosis or phagocytosis, or autophagocytosis of spent cellular material. It carries out this function via acid hydrolasis (proteases, nucleases, glycosidases, lipases, phospholipases, sulfatases, and phosphatases) which are maximally active at the intralysosomal pH of 5.0. Know that lysosomal proteins are sythesized in the RER, and targetted via mannose 6-phosphate recepters from the TGN to lysosomes. Understand how the acid hydolases are released from these receptors, and how the mannose-6-phosphate receptors are recycled to the TGN.\"','Cell Biology','Organelle Structure and Function','Lysosomes','','','','','','','','','','','','','','','','','','','','\"Hunter and Hurler syndromes result from defective hydrolases involved in the catabolism of sulfated mucopotysaccharides; and Tay-Sachs disease, prevalent among the Jewish population, is caused by a defect in B-N-hexosaminidase A.\"',0.000,0.00,'','AACBNC_1997'),(312,'AACBNC',1997,'\"Know that peroxisomes are single membrane enclesed spherical organelles with diameter ranging from 0.15 to 0.5 nm. The peroxisomes contain enzymes which remove hydrogen atoms from organic substrates transfening then to O2 with the formation of H2O2. Catalase, which represents 40% of the peroxisomal protein uses H2O2 to oxidize other substrates such as alcohols, fonnaldehydes, and formic acid. Understand how peroxisomes import their protein and lipid which is synthesized in the ER.\"','Cell Biology','Organelle Structure and Function','Peroxisomes','','','','','','','','','','','','','','','','','','','','Catalase dependent reactions in the peroxisome are responsible for· the detoxification of about half of consumed alcohol within the liver.',0.000,0.00,'','AACBNC_1997'),(313,'AACBNC',1997,'\"Know that mitochondria are organelles that contain two membranes; outer and inner. This creates two compartments: an intermembrane space that separates inner and outer membranes, and a matrix which is the compartment surrounded by the inner membrane. Understand.the role of porin channels in allowing passage of molecules <10,000 M through the outer membrane. Know that the cristae of the inner membrane contain proteins involved in the respiratory chain, ATP synthesis, and the transport of substrates and products of oxidative phosphorylation into and out of the mitrochondria. Know that the matrix contains enzymes involved in the oxidation of pyruvate and fatty acids, most of the enzymes of the citric acid cycle, mitochondrial ribosomes, and 5 to I0 double stranded circular mitochondrial genomes. Mitochondria double their mass and divide in two, on the average, each cell cycle.\"','Cell Biology','Organelle Structure and Function','Mitochondria','','','','','','','','','','','','','','','','','','','','Mitochrondria are ideally configured to carry out their function of producing ATP by oxidative phosphorylation.',0.000,0.00,'','AACBNC_1997'),(314,'AACBNC',1997,'\"Understand that pyruvate, which is produced in the cytoplasm via the Embden-Myerhoff glycolytic pathways, enters the mitochondria where it is converted to acetyl CoA, the key substrate for the citric cycle. Know that another source of mitrochondrial acetyl CoA is the oxidation of fatty acids. During the citric acid cycle acetyl-CoA is oxidized to two molecules of CO2, and the released electrons are transferred to NAD and FAD forming 3 NADH + FADH2 molecules per cycle. The NADH and FADH2 molecules can transfer electron pairs to acceptor molecules on the inner mitochondrial membrane leading to the reduction of O2 and formation of water. Know the protein complexes involved as electron carriers. Understand how conformational changes in these protein complexes allows movement of protons from the matrix to the intermembrane space. Understand that this creates a proton motive force {proton concentration gradient + change in membrane electric protential) which is the additive force placed on a proton in the intermembrane space to move down its electrochemical gradient into the matrix. Understand the structure of ATP synthetase and how it converts ADP+ Pi to ATP, and is powered by protons moving down their electrochemical gradient, powered by the proton motive force. \"','Cell Biology','Organelle Structure and Function','Mitochondria','','','','','','','','','','','','','','','','','','','','Chemiosmotic coupling discussed in this learning objective explains how the movement of electrons down the electron transport chain is coupled to ATP production by oxidative phosphorylation. The major function of mitochondria is ATP production via these mechanisms. ',0.000,0.00,'','AACBNC_1997'),(315,'AACBNC',1997,'\"Know that 16,569 nucleotides of the human mitochondrial genome encode 13 proteins, many of which are subunits of the protein complexes involved in electron transport and oxidative phosphorylation, 2 rRNA genes and 22 tRNA genes. Understand that mitochondrial protein synthesis requires only 22 tRNAs because of greater \"\"wobble\"\" in the third codon position within mitrochondrial mRNA. Know the differences in the mitochondrail and \"\"Universal\"\" genetic codes. Understand that mitochondria must import most of its protein from the cytosol. \"','Cell Biology','Organelle Structure and Function','Mitochondria','','','','','','','','','','','','','','','','','','','','\"The human mitochondrial genome contains 16,569 nucleotides, which is less than 10^-5 times the size of the human nuclear genome. There are 5-10 mitochondrial genomes per mitochondria, and multiple mitochondria per cell. Mitochondrail DNA represents less than 1% of the total cellular DNA. \"',0.000,0.00,'','AACBNC_1997'),(316,'AACBNC',1997,'\"Understand that proteins synthesized on free cytoplasmic ribosomes that are destined for the mitochondria have an amphipathic NH2-terminal signal peptide with a net positive charge. Understand the role of the signal receptor on the outer membrane and bow the signal peptide leads the protein through the contact site where the inner and outer membranes are joined. Know that the signal peptide is cleaved once it reaches the matrix. Understand the role of start and stop transfer signals in helping proteins to reach their final destination within the inner membrane, intermembrane space. and outer membrane.\"','Cell Biology','Organelle Structure and Function','Mitochondria','','','','','','','','','','','','','','','','','','','','The negative membrane potential difference of the inner membrane (-160 mV) helps drive the positively charged signal peptide through the contact site and into the matrix.',0.000,0.00,'','AACBNC_1997'),(317,'AACBNC',1997,'\"Understand that the cytosol contains enzymes involved in the synthesis and catabolism of carbohydrates (ex. the Embden Meyerhoff glycolytic pathway), amino acids, fatty acids, nucleotides and other molecules. Know the structure and function of cytoskeletal structures within the cytosol (microfilaments, microtubules, intermediate filaments). Appreciate that \"\"free\"\" ribosomes within the cytosol, many of which are attached to the cytoskeleton, are responsible for synthesis of cytosolic proteins, peripheral membrane proteins, and some proteins destined for the nucleus, mitochondria, and peroxosomes. Know the structure of ribosomes. Understand the ubiquitin proteolytic pathway for the programmed turnover of cytosolic proteins as well as destruction of damaged proteins.\"','Cell Biology','Organelle Structure and Function','Cytosolic Functions','','','','','','','','','','','','','','','','','','','','\"The cytosol is a well organized structural framework for cellular functions such as metabolism and catabolism of bio-molecules, protein synthesis and degradation, and movement of organelles and vesicles.\"',0.000,0.00,'','AACBNC_1997'),(318,'AACBNC',1997,'\"Learn the major non-living inclusions in cytoplasm, e.g. secretory granules, lipid droplets, glycogen, mucigen droplets, pigments, etc.; know that inclusions are metabolic or endocytic storage products some of which are membrane-bound, others are not; know (a) that membrane-bound inclusions are products of golgi activity or endocytosis and (b) that non-membrane-bound inclusions result from in situ cytoplasmic synthesis.\"','Cell Biology','Organelle Structure and Function','Inclusions','','','','','','','','','','','','','','','','','','','','\"Some inclusions essential for normal metabolism; diseases or altered metabolic states that affect cytoplasmic inclusions in specific cells, e.g. diabetes, obesity, glycogen storage diseases; pigmentation or coloration of skin, adrenal cortex, CNS nuclei; aging and pigmentation changes.\"',0.000,0.00,'','AACBNC_1997'),(319,'AACBNC',1997,'\"Understand that a nucleic acid SEQUENCE not only carries information but also can be physically manipulated. Understand restriction endonucleases, DNA ligase, vectors of various types, and their recipients, e.g. bacteria for plasmids and yeast for YACs. Introduce sequencing, PCR. etc. Be able to construct (but not necessarily carry out) a plausible example of gene therapy.\"','Cell Biology','Regulation of Gene Expression','Recombinant DNA Technology','','','','','','','','','','','','','','','','','','','','\"Describe the means used to clone a specific human disease gene and to determine the mutation responsible. DNA analysis as a method of foolproof identification, for both medical and forensic purposes. Gene therapy. Insights from gene knock-outs in mice, e.g. Retinoblastoma. The Human Genome Effort: implications for medicine in 21st century.\"',0.000,0.00,'','AACBNC_1997'),(320,'AACBNC',1997,'\"Understand the basic mechanism of transcription, RNA polymerase, associated factors, choice of strand, directionality. Appreciate the existence of enhancers and of distant elements such as locus control regions.\"','Cell Biology','Regulation of Gene Expression','Gene Expression','Transcription and its Regulation','','','','','','','','','','','','','','','','','','','\"Trace the transcription of the members of the beta globin family, with time, with a few of the transcription factors. Mutations that lead to beta-thalassemia, and also the persistence of fetal Hb that sometimes alleviates it. Describe in one instance how a signal transduction mechanism brings about a change in transcription due to an external stimulus.\"',0.000,0.00,'','AACBNC_1997'),(321,'AACBNC',1997,'\"Understand the several steps of processing needed for essentially every RNA, especially the capping, polyadenylation and splicing of mRNA. Appreciate the role of RNA in the splicing process. Understand the existence and the implications of alternative splicing and other regulated RNA processing.\"','Cell Biology','Regulation of Gene Expression','Gene Expression','RNA Processing and its Regulation','','','','','','','','','','','','','','','','','','','\"Examples of alternative spliced mRNAs, of competition between splicing and termination, e.g. IgM, of edited mRNA. Describe how alternate splicing is particularly important for viruses, e.g. HIV.\"',0.000,0.00,'','AACBNC_1997'),(322,'AACBNC',1997,'\"Understand ribosomes, tRNA & its synthetases, and mRNA. Understand the initiation of translation of eukaryotic mRNA and the initiation factors involved. Contrast with that of prokaryotic mRNA. Understand reading frame, amino-acyl tRNA selection, translocation and the special event of termination.\"','Cell Biology','Regulation of Gene Expression','Gene Expression','Translation and its Regulation','','','','','','','','','','','','','','','','','','','\"Importance of antibiotics that take advantage of the difference between eukaryotic and prokaryotic translation: the streptomycin and tetracycline families. Attack on eukaryotic translation by diphtheria toxin ricin. Regulation of translation by RNA structure,. (iron response element) eIF4 as an oncogene. Regulated errors of translocation, especiallv as pertaining to retroviruses.\"',0.000,0.00,'','AACBNC_1997'),(323,'AACBNC',1997,'\"Learn (1) that all cells live through a cycle, only part of which is cell division; (2) the major events, including mitosis, in that cycle and its controlling checkpoints; (3) the relationship of the cyclin-cyclin-dependent kinases to the control checkpoints; (4) the role of growth factors in the cycle.\"','Cell Biology','Cell Division','Cell Cycle','','','','','','','','','','','','','','','','','','','','\"There is wide variation in the length of the cell cycle throughout the body tissues that must be understood in the context of a tissue\'s function and the need for replacement, and wound repair.\"',0.000,0.00,'','AACBNC_1997'),(324,'AACBNC',1997,'\"Contrast the cellular and chromosomal outcome of meiosis with that of mitosis, e.g. haploid gametes having gone through two divisions with independent assortment and chromosomal exchanges vs. cloned daughter ce!ls, examine the mechanisms that result in those differences; learn the events in the cell cycle of male and female gametes which result in the specialized roles of each; and learn the significance of gene transcription and oocyte growth during prophase of meiosis I and the role of fertilization in the completion of the oocyte\'s meiotic process.\"','Cell Biology','Cell Division','Meiosis','','','','','','','','','','','','','','','','','','','','Meiosis is essential for sexual reproduction and is the basis for genetic variability and transmission of mutations and other mechanical variations in the process.',0.000,0.00,'','AACBNC_1997'),(325,'AACBNC',1997,'\"Learn the control checkpoints in the cell cycle and the role of cyclins and cyclin-dependent kinases at those checkpoints. Learn the role of growth factors, both broad and narrow specificity ones, in the cell cycle and in wound reoair.\"','Cell Biology','Cell Division','Regulation of Cell Cycle','','','','','','','','','','','','','','','','','','','','\"Regulation of the cell cycle is fundamental to embryonic development, growth and nonnal would repair. It is also involved in deleterious repair, i.e. atherosclerosis, and escape from regulation results in transformation (cancerous growth).\"',0.000,0.00,'','AACBNC_1997'),(326,'AACBNC',1997,'\"Learn the difference between protooncogenes which regulate normal cell proliferation. either by stimulatory or inhibitory means, and the mutated varieties of those genes which are oncogenes. Learn the interactions of retroviruses with protooncogenes. Learn the roles of normal and mutated tumor suppressor genes, and the effects of DNA viruses in oncoeenesis.\"','Cell Biology','Cell Division','Oncogenes and Protooncogenes','','','','','','','','','','','','','','','','','','','','\"Cancer in all or its fonns is a major disease that is very costly in terms of lives and money. Understanding cell transformation from the perspective of genes that regulate the cell cycle is fundamental to further understanding the genesis of specific malignancies, their prognosis and their treatment.\"',0.000,0.00,'','AACBNC_1997'),(327,'AACBNC',1997,'\"Learn the categories of cellular junctions and the cell-to-cell, cytoskeletal-to-cytoske!etal or cytoskeletal-to-extracellular matrix relationships provided by those junctions. Learn the types and roles of cell adhesion molecules in binding cells to the extracellular matrix.\"','Cell Biology','Cell Adhesion and Extracellular f.fatrix','\"Cell Junctions, etc.\"','','','','','','','','','','','','','','','','','','','','\"Cellular junctions are fundamental to the structure and function of epithe!ia, nluscle. and other specialized cells, e.g. perineurial cells. Communicating junctions are especially important in early embryonic development, myocardial electrical and contractile activity, and smooth muscle contraction. Tight junctions as components of the blood-brain barrier are relevant to the administration of certain antibiotics and chemotherapeutic a!lents.\"',0.000,0.00,'','AACBNC_1997'),(328,'AACBNC',1997,'\"Learn the three kinds of macromolecules comprising the extracellular matrix, the properties of each, the cells that produce them, and the synthesis-secretory pathways.\"','Cell Biology','Cell Adhesion and Extracellular f.fatrix','Extracellular Matrix','','','','','','','','','','','','','','','','','','','','\"The extracellular matrix, must be examined with respect to each cell and tissue type . studied in histology and to processes such as wound repair and embryonic development. Specific examples include the basal lamina\'s role in glomerular filtration., the transmission of contractile forces in smooth and skeletal muscle through the extracellular matrix, and the hydrophilic turgor ofhyaline cartilage. Various elements of the extracellular matrix are crucial to the cell migrations of gastrulation and all later stages of embryonic development. Clinically, the effect of ascorbic acid deficiency in collagen biosynthesis, disorders such as Marfan syndrome and osteogenesis imperfecta, and the effects of aging are all imponant in relation to the extracellular matrix.\"',0.000,0.00,'','AACBNC_1997'),(329,'AACBNC',1997,'\"Understand the concepts that protein, small peptide and steroid hormones are released into the circulation and can produce different responses within target cells who surface receptors are linked to various intracellular second-messenger systems or intracellular receptors which act as transcription factors.\"','Cell Biology','Cell Communication','Hormones and Endocrine Signaling','','','','','','','','','','','','','','','','','','','','\"Diseases where either the source of the hormone, the receptor on or within the target cell or its increased degradation is altered. Disease such as hypo- or hyper- thyroidism, and diabetes. \"',0.000,0.00,'','AACBNC_1997'),(330,'AACBNC',1997,'Know that hormone secretion is a regulated form of exocytosis. ','Cell Biology','Cell Communication','Hormones and Endocrine Signaling','','','','','','','','','','','','','','','','','','','','Drugs or diseases that inhibit synthesis or secretion of various hormones. ',0.000,0.00,'','AACBNC_1997'),(331,'AACBNC',1997,'\"Understand the similarities, differences and relationships between neuroendocrine cells in the hypothalamus, posterior pituitary and adrenal medulla\"','Cell Biology','Cell Communication','Hormones and Endocrine Signaling','','','','','','','','','','','','','','','','','','','','Discussing with patients the basis for a basic hormone deficiency or overproduction and how simple replacement therapy is readily available. ',0.000,0.00,'','AACBNC_1997'),(332,'AACBNC',1997,'\"Understand the concept of locally acting paracrine hormones, lipid-soluble factors (prostaglandins), or gases (NO) secreted or released by relatively unspecialized cells compared to endocrine hormones and the similarities as well as differences between histamine release from mast cells compared to pleiotropic and specific requisite trophic growth factors. \"','Cell Biology','Cell Communication','Paracrine Communication','','','','','','','','','','','','','','','','','','','','Immediate hypersensitivity reactions as a result of overproduction of histamine. ',0.000,0.00,'','AACBNC_1997'),(333,'AACBNC',1997,'\"Know that paracrine growth factor production by trophic cells and its receptor\'s expression on target cells reflect the state of a target cells maturation, proximity to the trophic cell and apototic gene activation.\"','Cell Biology','Cell Communication','Paracrine Communication','','','','','','','','','','','','','','','','','','','','\"Drugs and other inhibitors of protein and RNA synthesis can affect paracrine growth mechanisms. Neurofibromatosis, keloid and other abnormal growth disorders. \"',0.000,0.00,'','AACBNC_1997'),(334,'AACBNC',1997,'Understand the mechanisms for normal nerve or other cell growth and development under the influence of various (neuro) trophic factors. Know that some growth factors can act as anchoring agents while bound to the extracellular matrix. ','Cell Biology','Cell Communication','Paracrine Communication','','','','','','','','','','','','','','','','','','','','\"Advising patients of their potential for recovery from lesions via the use of paracrine growth factors, e.g. PDGF, NGF, FGF. \"',0.000,0.00,'','AACBNC_1997'),(335,'AACBNC',1997,'Understand that cells can respond to their own secreted (via exocytosis) growth factors; the nature of the stimulus for production of and response to autocrine factors; lipidsoluble and thus freely diffusible factors such as postaglandins can have autocrine and paracrine effects.','Cell Biology','Cell Communication','Autocrine Effects','','','','','','','','','','','','','','','','','','','','Treating various diseases via blocking the release of various autocrine factors or blocking their receptor generation.',0.000,0.00,'','AACBNC_1997'),(336,'AACBNC',1997,'Understanding the basis of chemical synaptic signaling as a variation of paracrine secretion which triggers an electrical response in the postsynaptic target cell; the basis of electrical synapses between cells joined by gap junctions and working in a syncytium','Cell Biology','Cell Communication','Synaptic Transmission','','','','','','','','','','','','','','','','','','','','Diseases that affect neuronal synaptic transmission. Local anesthetics that block action potential production and conduction.',0.000,0.00,'','AACBNC_1997'),(337,'AACBNC',1997,'Know the mechanism of action of slow and fast-acting neuro-transmitters; mechanisms of release and metabolism of neurotransmitters; postsynaptic actions of transmitters; ligandgated ion channels; ion channel receptors; G protein-coupled receptors and second messenger systems; mechanism of neurotransmitter inactivation; differences in structures and action of small electron-translucent versus electron-dense core presynaptic vesicles; structure of events occurring at the pre- and postsynaptic membrane including excitatory and inhibitory postsynaptic potentials.','Cell Biology','Cell Communication','Synaptic Transmission','','','','','','','','','','','','','','','','','','','','\"Drugs and toxins that inhibit neurotransmitter synthesis, release, degradation and reuptake as well as block transmitter-receptor interactions. Excitatory and inhibitory amino acid transmitters as related to injury or diseases of the nervous system.\"',0.000,0.00,'','AACBNC_1997'),(338,'AACBNC',1997,'\"Understand that steroid hormones are small lipid soluble molecules that diffuse across the plasma membrane of target cells to bind to their respective intracellular receptors in the nucleus and cytosol. The steroid hormones are derivatives of cholesterol and can be divided into the following groups: androgens, estrogens, progestins, glucocorticoids, mineralocorticoids, and vitamin D. Know the general structure of steroid hormone receptors, the conformational change that occurs upon steroid hormone binding, and how this results in the regulation of gene transcription. Understand that the activity of steroid hormones is relatively long-lived.\"','Cell Biology','Signal Transduction Events','Steroid Hormones and Receptors','','','','','','','','','','','','','','','','','','','','\"Cortisol, produced by the adrenal cortex, affects the metabolism of proteins, carbohydrates and lipids in most tissues, and suppresses inflammatory reactions. Progesterone, produced in the ovary, prepares the uterus for pregnancy. Estradiol, produced in the ovary, develops and maintains secondary female sex characteristics. Testosterone, produced in the testis, develops and maintains secondary male sex characteristics.\"',0.000,0.00,'','AACBNC_1997'),(339,'AACBNC',1997,'\"Understand that ligand gated receptors are transmembrane ion channels which undergo a conformational change upon binding of a neurotransmitter which allows passage of selected ions. Know that the receptors for acetylcholine, GABA, and glycine are closely related and have evolved from a common ancestral gene. Learn the structure of the acetylcholine receptor and how binding of acetylcholine results in enhanced Na+ influx into the postsynaptic cell and membrane depolarization. Understand how the binding of GABA to its receptor opens a Cl- sensitive channel. Learn the function of ligand gated glutamate receptor subtypes: Kainate, quisqualate A, and NMDA.\"','Cell Biology','Signal Transduction Events','Ligand Gated Receptors','','','','','','','','','','','','','','','','','','','','\"Nicotine and muscarine are agonists that cause their respective acetylcholine receptor subtypes to be in the open state. a-Bungarotoxin in cobra venom and curare at the tip of a poison dart are antagonists that block the nicotinic acetylcholine receptors at the skeletal neuromuscular junction. Benzodiazepines, a class of antianxiety medications, act by binding to the GABA receptor decreasing the amount of GABA needed to open the Cl- channel. The NMDA glutamate receptor is inhibited by the hallucinogenic drug phenylcyclidine (PCP).\"',0.000,0.00,'','AACBNC_1997'),(340,'AACBNC',1997,'\"Understand that the binding of ligand, on the external side of the plasma membrane, to transmembrane receptors often causes a family of cytosolic enzymes called kinases to catalyze the transfer of the terminal (y)- phosphate group of ATP to serine, threonine, or tyrosine residues on selected target proteins. Substrate target proteins, reversibly modified by this mechanism, are functionally regulated. Know that cAMP-dependent protein kinase (PK), diacyl-glyceroldependent PK, cGMP-dependent PK, PKC, and Ca2+-calmodulin dependent PK are intracellular and phosphorylate serine and threonine residues. Tyrosine kinases are transmembrane receptors which specifically phosphorylate tyrosine residues. Learn the basic structure of the kinases and different functional roles of the regulatory and catalytic domains. Appreciate that specific amino acid sequences identify the phosphorylation sites of nroteins targeted by different kinases\"','Cell Biology','Signal Transduction Events','\"Kinases, Phosphatases & Regulation\"','','','','','','','','','','','','','','','','','','','','\"Neuronal protein classes regulated by phosphorylation include enzymes involved in neurotransmitters biosynthesis and cyclic nucleotide metabolism, autophosphorylated protein kinases, phosphatase inhibitors, regulators of transcription and translation, cytoskeletal proteins, synaptic vesicle associated proteins1 neurotransmitter receptors, ion channels, etc.\"',0.000,0.00,'','AACBNC_1997'),(341,'AACBNC',1997,'Understand that protein phosphatases regulate phosphoproteins by removing phosphate residues from serine and threonine or tyrosine. Know that phosphatases can be activated directly or indirectly by second messengers.','Cell Biology','Signal Transduction Events','\"Kinases, Phosphatases & Regulation\"','','','','','','','','','','','','','','','','','','','','\"Calcineurin, one of four phosphatases now identified in brain, is directly activated by Ca2+ in association with calmodulin. In skeletal muscle cAMP dependent PK, when activated by increased cAMP levels, phosphorylates and activates a phosphatase inhibitor crotein.\"',0.000,0.00,'','AACBNC_1997'),(342,'AACBNC',1997,'\"Understand that after ligand binding a specific class of receptors binds to a protein on the cytoplasmic surface of the plasma membrane, called a G protein. G proteins bind and cleave GTP following receptor activation. The binding of GTP allows the G protein to initiate a cascade of intracellular enzymatic events. All G proteins have a subtype specific functional a. subunit, and common B and y subunits involved in anchoring the a subunit to the plasma membrane. Know the classes of G proteins: G1 stimulates adenylcyclase, Gi inhibits the activity of adenylcyclase, and Gq activates phospholipase C. Learn the steps by which hormone binding to a receptor causes a Gs dependent activation of adenylcyclase or Gi dependent inhibition of adenylcyclase. Understand how cAMP, produced by adenylcyclase, activates cAMP dependent PK thereby regulating the function of various target proteins.\"','Cell Biology','Signal Transduction Events','G-Protein Linked Receptors','','','','','','','','','','','','','','','','','','','','\"Epinephrine, sometimes called adrenaline, is the hormone produced by the adrenal gland which, induces the fight-or-flight mechanism in humans. When epinephrine binds to its surface receptor on skeletal muscle cells, Gi, is activated, G1a stimulates adenylcyclase. the resulting cAMP activates cAMP dependent PK which phosphorylates phosphorylase kinase. Phosphorylase kinase phosphorylates glycogen phosphorylase which catalyzes the breakdown of glycogen to glucose-1- phosphate and glycolysis ensues. Cholera toxin modifies the a subunit of Gi in intestinal epithelial cells inhibiting it ability to cleave GTP to GDP. As a result cAMP is overproduced resulting in continuous transport of Na+ and water into the lumen of the gut. Pertussis toxin inhibits the function of Gi. Ras oncogenes encode mutated members of the G protein family.\"',0.000,0.00,'','AACBNC_1997'),(343,'AACBNC',1997,'\"Understand that Ca2+ ions exert their effects by binding to Ca2+ binding proteins wlllch through a confonnational change can then bind to target proteins within the cell. Know that cytosolic Ca2+ levels are maintained at a low level (~10^-7 M) by Ca2+ pumps which utilize the energy of ATP hydrolysis to move Ca2+, against its concentration gradient, out of the cell or into the lumen of membrane bound organelles such as the mitochondria or SER. Learn that the release of Ca2+ from internal organelles, triggered by honnone binding to transmembrane receptors, is due to the activity of a G protein (Gq) acting upon phospholipase C. Phospholipase C cleaves plasma membrane phosphoinositol biphosphate (PIP2) into inositol triphosphate (IP3) and diacylglycerol. IP3 is released into the cytosol and binds to IP3 receptors on the membranes of intracellular organelles leading to release of Ca2+ into the cytosol. Ca2+ levels are returned to normal by the Ca2+ pumps. Learn that Ca2+ released into the cytosol binds calmodulin which, thru a conformational change, activates target proteins including CAMKI and II, MLCK etc. Know that diacylglycerol, which is a product of PIP2 cleavage, remains in the plasma membrane where along with phosphatidylserine it binds and activates protein kinase (PKC). PKC regulates membrane pumps, channel proteins and proteins that regulate gene transcription. Learn that, diacylglycerol can be converted to arachidonic acid, which is further metabolized to produce prostaglandins.\"','Cell Biology','Signal Transduction Events','Calcium as a Second Messenger','','','','','','','','','','','','','','','','','','','','Some of the activities that are induced by the signalling molecules that are produced following Gq stimulation can be mimicked pharmacologically. Drugs called phorbol esters are able to bind PKC and stimulate its activity. The Ca2+ ionophore A23187 is able to mimic the behavior of IP3 increasing the permeability of the plasma membrane to Ca2+ Aspirin and ibuprofen can act as antiinflammatory agents by inhibiting prostaglandin synthesis.',0.000,0.00,'','AACBNC_1997'),(344,'AACBNC',1997,'\"Understand that the arrival of an action potential at the active zone of the presynaptic terminal plasma membrane causes Ca2+influx because of the opening of voltage-sensitive Ca2+ channels. Know that the incoming Ca2+ binds calmodulin and stimulates CAM Kinase II to phosphorylate synapsin I, a prevalent protein on the surface of small spherical synaptic vesicles. The phosphorylation of synapsin I causes detachment of this reserve pool of synaptic vesicles from their attachment to an actin-nonerythroid spectrin meshwork. Also understand that vesicles docked via brain spectrin to the active zone, and referred to as the releasable pool, are enabled to fuse with the plasma membrane by Ca2+ causing release of synaptotagmin and spectrin which are serving as fusion clamps. Learn the role of NSF-SNAP proteins and vSNARE and t-SNARE proteins in the fusion events. Learn the mechanisms by which free Ca2+ within the cytosol dissipates after the action potential. Understand how intracellular free Ca2+ available for neurosecretory function can be altered by the processes of presynaptic inhibition or presynaptic facilitation. Understand the role of NMDA receptors and Ca2+ in triggering long-term potentiation (L TP) at the postsynaptic terminal.\"','Cell Biology','Signal Transduction Events','Calcium as a Second Messenger','','','','','','','','','','','','','','','','','','','','\"Ca2+ ions play a central role in the release of neurotransmitter from the presynaptic terminal and in postsynaptic events mediated by ligand-gated Ca2+ channels in the dendrites in brain regions, such as the hippocampus, the function of which is strongly implicated with memory formation.\"',0.000,0.00,'','AACBNC_1997'),(345,'AACBNC',1997,'\"Understand that catalytic receptors are single-pass transmembrane proteins which become enzymatic when activated by binding an extracellular signal. Know that this class of receptors bind peptide hormones ( eg. insulin) and many growth factors {eg. fibroblast growth factor, platelet-derived growth factor, and epidermal growth factor). Learn that the binding of ligand to the extracellular domain of a catalytic receptor causes a change in the cytoplasmic catalytic domain activating its tyrosine kinase activity. In many instances tyrosine kinases initiate a reaction cascade by phosphorylating other serine-threonine kinases in the cytosol that requires this modification for their own activity. The catalytic receptor also autophosphorylates itself upon activation.\"','Cell Biology','Signal Transduction Events','Tyrosine Kinases','','','','','','','','','','','','','','','','','','','','\"The viral oncogen v-erb~B expressed by the avian erythroblastosis virus is strikingly similar to the human EGF receptor but lacks most of the extracellular ligand-binding domain. The shorter version of the EGF receptor produced by the v-erb-B oncogene has constitutively high tyrosine kinase activity. This is likely due to lack of a regulatory (EGF-binding) domain that. when unoccupied by EGF in the nonnal receptor, inhibits its tyrosine kinase activity. Consequently, cells expressing the truncated, oncogenic fonn of the receptor proliferate continuously, as though EGF was always present.\"',0.000,0.00,'','AACBNC_1997'),(346,'AACBNC',1997,'Regulation of actin polymerization and depolymerization by associated proteins; formation of microspikes and ruffling lamellae that extend the leading edges of moving cells; formation of substrate adhesion sites: the role of integrins in binding to substrate and anchoring internal assemblies of actin filaments; role of signal transduction in stimulating or inhibiting movement (contact inhibition of movement).','Cell Biology','Cell Motility','','','','','','','','','','','','','','','','','','','','','Teratogenic drugs taken during pregnancy may interfere with cell movement during embryogenesis and cause developmental anomalies; activation of cellular migration at edges of wounds and regulation by growth factors; increased susceptibility to infection associated with syndromes of reduced neutrophil motility; transformation causes defects in actin/membrane cytoskeleton associated with loss of contact inhibition and aberrant cell movement.',0.000,0.00,'','AACBNC_1997'),(347,'AACBNC',1997,'Dynein linked to microtubules generates bending movements in cilia and flagella; dynein and kinesin move cytoplasmic transport vesicles along microtubules.','Cell Biology','Cell Motility','','','','','','','','','','','','','','','','','','','','','Non-functional ciliary and flagellar dynein causes respiratory problems and n1a!e sterility in Kartagener\'s Syndrome.',0.000,0.00,'','AACBNC_1997'),(348,'AACBNC',1997,'\"Understand how microtubules and actin filament networks cooperate to produce the outgrowths of neurites from cell bodies: actin filament networks produce neurite outgrowth at the growth cone, while microtubules stabilize the elongating nerve process.\"','Cell Biology','Cell Motility','','','','','','','','','','','','','','','','','','','','','Cut peripheral nerves can form growth cones and regenerate to re-enervate target organs; processes of central neurons also form growth cones but glial scars prevent reconnection to appropriate sites.',0.000,0.00,'','AACBNC_1997'),(349,'AACBNC',1997,'\"Understand how surface epithelium is classified into simple, stratified, and pseudostratfied types. Understand that epithelium forms barriers and fluid compartments by covering and lining the body\'s outer and inner surfaces.\"','Histology','Epithelium - Surface and Glandular','','','','','','','','','','','','','','','','','','','','','The ability of an epithelial tissue to regenerate is of practical importance following injury or surgical intervention. Neoplasia. Metaplasia.',0.000,0.00,'','AACBNC_1997'),(350,'AACBNC',1997,'\"Understand epithelial histogenesis from the three primary germ layers in the embryo. Know that each of the primary germ layers (ectoderm, mesoderm, and endoderm) has specific epithelial derivatives.\"','Histology','Epithelium - Surface and Glandular','','','','','','','','','','','','','','','','','','','','','Most cancers and tumors are epithelial in origin.',0.000,0.00,'','AACBNC_1997'),(351,'AACBNC',1997,'\"Understand that epithelium is specialized for protection, absorption, and secretion. Understand that the parenchyma of glands is composed of epithelial cells specialized to synthesize and secrete a specific product.\"','Histology','Epithelium - Surface and Glandular','','','','','','','','','','','','','','','','','','','','','\"Disruption of specific biochemical pathways engaged in exocytosis and phagocytosis may lead to specific, and sometimes, lethal disorders.\"',0.000,0.00,'','AACBNC_1997'),(352,'AACBNC',1997,'Understand that glands are made up mostly of aggregates of epithelial cells clustered together to perform a specific secretory or excretory function. Distinguished the basic differences between the parenchyma and stroma of a gland.','Histology','Glands','','','','','','','','','','','','','','','','','','','','','\"Hepatitis is a disease of the liver primarily affecting its epithelial parenchyma, whereas cirrhosis is a condition characterized by an abnormal proliferation of its stroma.\"',0.000,0.00,'','AACBNC_1997'),(353,'AACBNC',1997,'Know that glands are classified into two main types - exocrine and endocrine. Describe the embryonic development of a typical exocrine and endocrine gland. ','Histology','Glands','','','','','','','','','','','','','','','','','','','','','The pancreas is an organ with both exocrine and endocrine components. Pancreatitis mainly affects the former whereas diabetes affects cells of the latter.',0.000,0.00,'','AACBNC_1997'),(354,'AACBNC',1997,'\"Know the exocrine glands are composed of secretory portions and ducts. Understand that exocrine glands can be classified according to four features • the secretory portion (alveolar vs. tubular), the duct system (simple vs. compound), the nature of the secretion (mucous vs. serous), and the mode of secretion ( merocrine, apocrine, or holocrine).\"','Histology','Glands','','','','','','','','','','','','','','','','','','','','','Adenocarcinomas vs. Papillomas',0.000,0.00,'','AACBNC_1997'),(355,'AACBNC',1997,'\"Know the key features of endocrine glands, that they have no ducts, and that they deliver secretions directly into the bloodstream. Know the distribution of the major endocrine glands in the body.\"','Histology','Glands','','','','','','','','','','','','','','','','','','','','','The basis of endocrinology.',0.000,0.00,'','AACBNC_1997'),(356,'AACBNC',1997,'Know the major types of connective tissue and how structure reflects function in each. ','Histology','Connective Tissues','','','','','','','','','','','','','','','','','','','','','The inflammatory response after injury takes place in connective tissue and involves all of its structural elements. Wound healing and the formation of scar tissue. ',0.000,0.00,'','AACBNC_1997'),(357,'AACBNC',1997,'\"Know how to distinguish the various cellular elements of connective tissue. Describe the ultrastructure and key functions of fibroblast, adipocyte, plasma cell, mast cell, macrophage, and undifferentiated mesenchymal cell. \"','Histology','Connective Tissues','','','','','','','','','','','','','','','','','','','','','Scars originate mainly from fibroblasts and their extracellular products. Antibody production and plasma cells. Immunity and macrophages. Anaphylaxis and mast cells. Obesity and adipocytes. ',0.000,0.00,'','AACBNC_1997'),(358,'AACBNC',1997,'\"Know the composition, morphology, and variations in distribution of the ground substance and the three types of extracellular fibers and their key functions. \"','Histology','Connective Tissues','','','','','','','','','','','','','','','','','','','','','Defects in collagen and elastin synthesis include scurvy and the Ehlers-Danlos and Marfan syndromes. ',0.000,0.00,'','AACBNC_1997'),(359,'AACBNC',1997,'Know the variations in structure and function of the three tvnes of cartilage.','Histology','Skeletal Tissue','Cartilage','','','','','','','','','','','','','','','','','','','','Chondrosarcomas.',0.000,0.00,'','AACBNC_1997'),(360,'AACBNC',1997,'\"Understand how chondrogenesis occurs in the development, maintenance, and healing of the skeletal structures of the bodv.\"','Histology','Skeletal Tissue','Cartilage','','','','','','','','','','','','','','','','','','','','Bone fracture repair.',0.000,0.00,'','AACBNC_1997'),(361,'AACBNC',1997,'Know the salient microscopic features of the chondroblast and how they relate to function.','Histology','Skeletal Tissue','Cartilage','','','','','','','','','','','','','','','','','','','','Achondroplasia.',0.000,0.00,'','AACBNC_1997'),(362,'AACBNC',1997,'\"Describe endochondral and intra-membranous bone formation, the epiphyseal growth plate, and the key functions of the periosteum.\"','Histology','Skeletal Tissue','Bone','','','','','','','','','','','','','','','','','','','','Bone fracture repair.',0.000,0.00,'','AACBNC_1997'),(363,'AACBNC',1997,'\"Know the salient microscopic features and key functions of osteogenic cells, osteoblasts, osteocytes, and osteoclasts. \"','Histology','Skeletal Tissue','Bone','','','','','','','','','','','','','','','','','','','','Hereditary bone diseases such as osteogenesis imperfecta are caused by defects in synthesis of bony matrix. ',0.000,0.00,'','AACBNC_1997'),(364,'AACBNC',1997,'Know the variations in structure and function of dense and cancellous bone. Describe the microanatomy and composition of an osteon. ','Histology','Skeletal Tissue','Bone','','','','','','','','','','','','','','','','','','','','\"Defective mineralization of bony matrix can result in serious disorders of bone, including rickets and osteomalacia. \"',0.000,0.00,'','AACBNC_1997'),(365,'AACBNC',1997,'\"Describe the histology of a typical synovial joint, including the composition and key functions of the synovium. \"','Histology','Skeletal Tissue','Bone','','','','','','','','','','','','','','','','','','','','Rheumatoid arthritis. Meniscectomy after knee injury. ',0.000,0.00,'','AACBNC_1997'),(366,'AACBNC',1997,'\"Understand that blood is a connective tissue with formed elements (red blood cells or erythrocytes, white blood cells or leukocytes, platelets or thrombocytes) in a fluid matrix (plasma); know the constituents of plasma and serum; understand the preparatory methods used for the microscopic study of blood cells (smears, sections from huffy coat); staining properties of components of Romanovsky-type stains routinely used for blood smears-basophilia, eosinophilia, metachromasia. azurophilia.\"','Histology','Peripheral Blood','','','','','','','','','','','','','','','','','','','','','\"Blood is a fluid connective tissue responsible for transponing oxygen. carbon dioxide, nutrients, waste products, and humeral agents throughout the body. The blood transports cells that protect the body from infections and foreign proteins; many diseases that affect the cells of the blood interfere with blood gas transport and defense mechanisms of the body.\"',0.000,0.00,'','AACBNC_1997'),(367,'AACBNC',1997,'\"Understand the morphology and function of erythrocytes; that the spectrin membrane skeleton maintains the biconcave shipe, provides cell membrane elasticity and flexibility; the roles of spectrin, actin, and protein 4.1 in the membrane skeleton; the manner in which ankyrin links spectrin to band 3; know the abnormal shapes and sizes of erythrocytes - sickle-shaped erythrocytes, crenated erythrocytes, reticulocytes, microcytes, spherocytes, megaloblasts.\"','Histology','Peripheral Blood','','','','','','','','','','','','','','','','','','','','','Hemolytic anemian- hereditary spherocytosis (HS); hereditary elliptocytosis (HE) and hereditary pyropoikilocytosis (HPP); pernicious anemia; sickle cell anemia; hypochromic anemia; micocytic anemia.',0.000,0.00,'','AACBNC_1997'),(368,'AACBNC',1997,'\"Understand the relative numbers of the various types of leukocytes in the blood of normal adults - granulocytes (neutrophils, eosinophils, basophils) and agranulocytes (lymphocytes, monocytes).\"','Histology','Peripheral Blood','','','','','','','','','','','','','','','','','','','','','\"Leukemias - acute granulocytic leukemia, chronic granulocytic leukemia\"',0.000,0.00,'','AACBNC_1997'),(369,'AACBNC',1997,'\"Understand that leukocytes display cell motility based upon actin polymerization and depolymerization by associated proteins; role of signal tntnsduction in stimulating or inhibiting movement. Understand that the secretion of agents by leukocytes involves the cytoskeleton and regulation by ligand-gated receptors linked to second messengers, calcium, kinases and phosphatases.\"','Histology','Peripheral Blood','','','','','','','','','','','','','','','','','','','','','Diapedesis; chemotaxins',0.000,0.00,'','AACBNC_1997'),(370,'AACBNC',1997,'\"Identify neutrophils (polymorphonuclear leucocytes, polymorphs) by lack of cytoplasmic staining. Understand the relationship between degree of lobulation and maturity of the cell; properties (extra-vascular migration, phagocytosis of bacteria); the function of azurophilic and specific granules and the important enzymes contained in the granules (alkaline phosphatases, lysozyme, bacteriostatic and bacteriocidal agents); role in acute inflammation; neutrophilia (increased number of neutrophils) and neutropenia (decreased number of neutrophils ).\"','Histology','Peripheral Blood','','','','','','','','','','','','','','','','','','','','','\"Acute inflammation; would healing; bacterial infections; neutrophilopenia; neutrophilia, pus formation.\"',0.000,0.00,'','AACBNC_1997'),(371,'AACBNC',1997,'\"Identify eosinophils by eosinophilic staining granules (crystaloid inclusions) and bilobed nucleus; understand function of granules (peroxidase, histaminase, arylsulfarase); role· of eosinophils in phagocytosis of antibodyantigen complexes, parasytic infections, inflammation.\"','Histology','Peripheral Blood','','','','','','','','','','','','','','','','','','','','','\"Inflammation; eosinopenia; eosinophilia; parasytic infectious; antihistamines, allergic reaction.\"',0.000,0.00,'','AACBNC_1997'),(372,'AACBNC',1997,'\"Identify basophils by basophilic granules obscuring the nucleus. Understand granules contain hydrolytic enzymes, heparin sulfate, histamine, slow-reacting substance of anaphylaxis - SRS); similarity to connective tissue mast cells.\"','Histology','Peripheral Blood','','','','','','','','','','','','','','','','','','','','','Basopenia; basophilia; histamine; antihistamine drugs; edema; anaphylaxis; hypersensitivity reactions.',0.000,0.00,'','AACBNC_1997'),(373,'AACBNC',1997,'\"Identify lymphocytes by lack of cytoplasmic granules and classify as small, medium, large; understand the majority of lymphocytes are recirculating irrununocompetent cells; T lymphocytes involved with cell mediated immunity; B lymphocytes involved with production of circulating antibodies; T lymphocytes may be classified dependent upon function as cytotoxic T cells (killer T lymphocytes), helper T lymphocytes and suppressor T lymphocytes.\"','Histology','Peripheral Blood','','','','','','','','','','','','','','','','','','','','','Immunodefficiency; autoimmune disease.',0.000,0.00,'','AACBNC_1997'),(374,'AACBNC',1997,'\"Identify monocytes by large size indented nucleus, presence of small azurophilic granules (lysosomes). Understand monocytes migrate to extravascu!ar tissues to become macrophages ie. connective tissue macrophages, osteoclasts, liver macrophages (Kupffer cells), alveolar macrophages; role as antigen concentrating and presenting cells during inflammation phagocvtosis of bacteria.\"','Histology','Peripheral Blood','','','','','','','','','','','','','','','','','','','','','Immunodefficiency; inflammation; wound healing. ',0.000,0.00,'','AACBNC_1997'),(375,'AACBNC',1997,'Identify platelets as small anuclate cells containing densely staining granules. Understand platelets are derived from megakaryocytes in bone marrow; alpha granules (thromboplastin) and dense granules (serotonin); role of thromboplastin in initiating blood clotting cascade; role of serotonin in vasoconstriction.','Histology','Peripheral Blood','','','','','','','','','','','','','','','','','','','','','Blood clotting; hemostasis; hemophilia; thrombocytopenia. ',0.000,0.00,'','AACBNC_1997'),(376,'AACBNC',1997,'\"Know the normal sites of active bone marrow in the embryo, fetus and adult; the organization of the bone marrow (reticular fibrils, reticular cells, adipose tissue, marrow sinuses with fenestrated endothelium, hemopoietic cells). Understand a colony forming unit is a pleuropotent stem cell that gives rise to all blood cell lines found in bone marrow.\"','Histology','Hematopoiesis','','','','','','','','','','','','','','','','','','','','','Bone marrow transplants.',0.000,0.00,'','AACBNC_1997'),(377,'AACBNC',1997,'\"Know the check points in the cell cycle and the role of cyclins and cyclin-dependent kinases at those checkpoints; the role of growth factors, both broad and narrow specificity ones, in the cell cycle. \"','Histology','Hematopoiesis','','','','','','','','','','','','','','','','','','','','','Regulation of cell cycle is fundamental to replacement of blood cells; escape from regulation results in transformation (cancerous growth) such as leukemia. ',0.000,0.00,'','AACBNC_1997'),(378,'AACBNC',1997,'\"Know the sequence of differentiation of cells during erythropoiesis - proerythroblast, basophilic erythroblast, polychromatophilic erythroblast, normoblast, polychromatophilic erythrocyte (reticulocyte), erythrocyte. Understand the changes in this sequence are due to: progressive increase in the concentration of hemoglobin, simultaneous decrease of cytoplasmic ribosomes, condensation of nuclear chromatin with final extrusion of the nucleus; red blood cell formation and release is regulated by erythropoietin.\"','Histology','Hematopoiesis','','','','','','','','','','','','','','','','','','','','','\"Anemias - hypochromic, microcytic, hemolytic, sickle cell (thalasemia); spherocytosis.\"',0.000,0.00,'','AACBNC_1997'),(379,'AACBNC',1997,'\"Know the sequence of differentiation of myelocytes ie. for neutrophils promyelocyte, neutrotrophilic myelocyte, neutrophilic metarnyclocyte, neutrophilic band, neutrophil. Understand that the stages in morphological differentiation are due to: appearance of numerous azurophilic granulocytes (promyelocyte), appearance of specific granules (neutrophilic myelocyte), change in shape of nucleus to acquire lobulation. Understand that a similar sequence of differentiation occurs for eosinophils and basophils.\"','Histology','Hematopoiesis','','','','','','','','','','','','','','','','','','','','','Neotropenia; neutrophilia; eosinoplia; eosinopenia; basophilia; basopenia',0.000,0.00,'','AACBNC_1997'),(380,'AACBNC',1997,'Understand lymphocytes also differentiate in the bone marrow from lymphopolietic stem cells although stages in their differentiation are not discernible histologically; cells that develop along the monocyte-macrophage pathway arise from the pleuropotent colony-forming unit.','Histology','Hematopoiesis','','','','','','','','','','','','','','','','','','','','','Immunodefficiency; autoimmune disease.',0.000,0.00,'','AACBNC_1997'),(381,'AACBNC',1997,'\"Know the cellular characteristics of megakarioblasts and megakariocytes. Know the mechanisms by which platelets separate from megakariocytes. Understand that the secretion of agents by platelets involves the cytoskeleton and regulation by ligand-gated receptors linked to second messengers, calcium kinases and phosphatases.\"','Histology','Hematopoiesis','','','','','','','','','','','','','','','','','','','','','Blood clotting; hemophilia; thrombocytopenia.',0.000,0.00,'','AACBNC_1997'),(382,'AACBNC',1997,'\"Know that granulocyte, lymphocyte and monocyte formation are regulated by colony stimulating factors (CSFs) and interleukins.\"','Histology','Hematopoiesis','','','','','','','','','','','','','','','','','','','','','',0.000,0.00,'','AACBNC_1997'),(383,'AACBNC',1997,'\"Know that the bone marrow, contains in addition to the above recognizable cell types stem cells (proliferating and self renewing) and progenitor cells (proliferating but not self renewing). Understand that stem and progenitor cells cannot be recognized through morphological techniques; immature forms of all series can, in abnormal circumstances, reach the circulating blood.\"','Histology','Hematopoiesis','','','','','','','','','','','','','','','','','','','','','',0.000,0.00,'','AACBNC_1997'),(384,'AACBNC',1997,'Understand the concept of three general types of muscle cells and how each is organized to form a contractile tissue that performs specific types of work; know the fiber types associated with skeletal muscle; understand the structural and functional attributes of connective tissues associated with muscle and the myotendinous junction. ','Histology','Muscle Tissue: Structure and Function.','','','','','','','','','','','','','','','','','','','','','\"Particular disease (genetic, metabolic) or exogenous agents attack muscle cells and impair their function; muscular dystrophies cause derangements of muscle structure and funciton; advisin patients and athletes about recovery of function and improvement of performance. \"',0.000,0.00,'','AACBNC_1997'),(385,'AACBNC',1997,'\"Understand that muscle cells have excitable cell membranes, they can respond to stimuli (mechanical, chemical, electrical), they respond by contraction or relaxation. Understand the arrangement of transverse tubules, sarcoplasmic reticulum, mitochondria and the contractile filaments (actin and myosin) in the process of contraction; know the basic molecular events which occur during muscle contraction. (in skeletal vs. cardiac vs. smooth muscle). Know the sources of energy for muscle activity including mitochondria and glycogen. Know the arrangement of actin and myosin in smooth vs. striated muscle. Understand the similarities and differences in calcium regulation in contractile events in the different types of muscle cells. Know the types and functions of communicating intercellular junctions between muscle cells - gap junctions and intercalated discs. \"','Histology','Muscle Tissue: Structure and Function.','','','','','','','','','','','','','','','','','','','','','Drugs and other agents influence the activity of muscle cells; myasthenia gravis and other types of neuromuscular diseases impair function; electrical coupling of cardiac muscle can be easily disturbed. ',0.000,0.00,'','AACBNC_1997'),(386,'AACBNC',1997,'Understand the structure of Golgi tendon organs and muscle spindles and their roles in influencing skeletal muscle function. Know the response of muscle to injury and the regenerative capacity of the various types of muscle cells.','Histology','Muscle Tissue: Structure and Function.','','','','','','','','','','','','','','','','','','','','','Spinal cord and peripheral nerve injuries impact reflexes and muscle control. Advising patients about recovery of function after injury',0.000,0.00,'','AACBNC_1997'),(387,'AACBNC',1997,'Know that different types of muscle is innervated differently; neuromuscular junction and neuromuscular associations; different neurotransmitters influence the various muscle types; receptors and ion channels are at the cell membrane. Know the structure of and the functional events occurring at the neuromuscular junction on stimulation. Understand the termination of action of neurotransmitters. Understand trophic effects of nerves on muscles.','Histology','Muscle Tissue: Structure and Function.','','','','','','','','','','','','','','','','','','','','','Agonists and antagonists of neurotransmitters are used clinically; myasthenia gravis and other neuromuscular disorders; advising patients of recovery of function.',0.000,0.00,'','AACBNC_1997'),(388,'AACBNC',1997,'\"Understand the cellular components of nerve tissue include neurons, neuroglia and ependymal cells; neurons are post mitotic. Understand the nature of axons, dendrites, spines and their functional connections at the synapse; axon hillcock vs. initial segment. Know the movement of materials through anterograde and retrograde transport and importance of transport for nerve regeneration. Neurons have excitable membranes.\"','Histology','Nerve Tissue','','','','','','','','','','','','','','','','','','','','','Neuroglial cells and ependyma can produce tumors (astrocytoma; ependymoma) and fill in spaces with scar tissue (gliosis). Local anesthetics block action potentials. Drugs can interfere with axoplasmic transport. Toxins and viruses can move by axoplasmic transport. Structural and neurochemical changes accompany aging and dementias.',0.000,0.00,'','AACBNC_1997'),(389,'AACBNC',1997,'\"Understand the types of neurons (based on location and function) and their coMectivity; bipolar vs. pseudounipolar vs. multipolar. Neurons are polarized cells at the synapse. Understand synaptic structure and function; pre~ and postsynaptic membranes and densities, different classes of synaptic vesicles, recyclying of vesicles and transmitters. Know the different classes of neurotransmitters (amino acids, peptides and neurohormones), their production in the soma or terminal and the termination of their action. Understand the postsynaptic action of neurotranstransmitters and tynes of receptors.\"','Histology','Nerve Tissue','','','','','','','','','','','','','','','','','','','','','\"Disease entities attack certain classes of neurons (selective vulnerability); amyotrophic lateral sclerosis, herpes virus; familial dysautonomia; Alzheimer\'s disease. Agonists and antagonists are selective for modulating function; drugs affect transmitter release, reuptake and receptor interactions.\"',0.000,0.00,'','AACBNC_1997'),(390,'AACBNC',1997,'Understand the nature of neuroeffector interactions of the autonomic nervous system; influences are slow.','Histology','Nerve Tissue','','','','','','','','','','','','','','','','','','','','','Drugs are used to modify autonomic functions',0.000,0.00,'','AACBNC_1997'),(391,'AACBNC',1997,'Know the connective tissue coverings in the peripheral nervous system. Understand degeneration and regenerative capacities in peripheral nerves.','Histology','Nerve Tissue','','','','','','','','','','','','','','','','','','','','','\"Barriers to toxic agents. Surgical reattachments, promotion of regeneration; advising patients of potential for recovery from injuries.\"',0.000,0.00,'','AACBNC_1997'),(392,'AACBNC',1997,'\"Know the myelin sheaths of fibers in the central and peripheral nervous systems; production and maintenance of myelin; understand unmyelinated and myelinated axons fibers in relation to conduction velocity, sensory modality and motor function.\"','Histology','Nerve Tissue','','','','','','','','','','','','','','','','','','','','','\"Demyelinating disorders, including leukodystrophies, multiple sclerosis, peripheral neuropathies and trauma. Reflexes, pain transmission, sensory modalities, clinical testing.\"',0.000,0.00,'','AACBNC_1997'),(393,'AACBNC',1997,'Understand the cellular and neurochemical composition of peripheral ganglia; autonomic vs. sensory','Histology','Nerve Tissue','','','','','','','','','','','','','','','','','','','','','Ganglionic blocking drugs. Spinal cord injury and autonomic hyperreflexia. Viral infections and recurrences. Surgical ganglionectomies.',0.000,0.00,'','AACBNC_1997'),(394,'AACBNC',1997,'\"Understand the blood-brain barrier (endothelia tight junctions) Understand neuroglial cells structure and function; vascular endfeet; know the filaments of astrocytes are composed of glial fibrillary acidic protein (GFAP). Understand the relationship of ependymal cells, choroid plexus, production and function of cerebrosoinal fluid.\"','Histology','Nerve Tissue','','','','','','','','','','','','','','','','','','','','','Transport phenomena; restriction of substances from the central nervous system; ischemia and injury; hydrocephalus; increased intracranial pressure; tonsillar herniation. Testing for tumors based on protein of cytoplasmic filaments.',0.000,0.00,'','AACBNC_1997'),(395,'AACBNC',1997,'\"Know the meninges, their relations to the central nervous system and associated fluid-filled or potential spaces.\"','Histology','Nerve Tissue','','','','','','','','','','','','','','','','','','','','','Space occupying lesions; subdural hematoma; subarachnoid hemorrhage. Infections; meningitis. Tumors; meningiomas.',0.000,0.00,'','AACBNC_1997'),(396,'AACBNC',1997,'\"Understand the concept of the eye as a globe formed by three layers or tunics (tunic fibrosa = sclera + cornea; tunica vasculosa = choroid + ciliary body + iris; tunica interna = pigmented epithelium + retina); know the chambers of the globe, their boundaries and contents. Understand the fonnation, movement and disposal of aqueous humor, the iridial angle (filtration angle) and canal of Schlemm.\"','Histology','Eye','','','','','','','','','','','','','','','','','','','','','\"Relations between disruption of aqueous humor movement, disposal and glaucoma. Detached retina because of trauma. Retinal problems with diabetes mellitus. Choroid is subject to secondary infections and metastasis of cancer.\"',0.000,0.00,'','AACBNC_1997'),(397,'AACBNC',1997,'\"Understand the histologic structure ano cell biology of the transparent media (cornea and lens) of the eye; the hydration state of the cornea; the normal lens; the importance of the vitreous body. Understand the cornea is highly innervated, but the cornea (and lens) is avascular and lacks lymphatics. Know the suspension of the lens from the ciliary body and this relationship in accommodation.\"','Histology','Eye','','','','','','','','','','','','','','','','','','','','','Corneas can be transplanted Diabetes mellitus and cataracts (opacity of the lens). cataracts are common in older patients and lenses can be replaced. Astigmatism involvlng the lens or cornea. Advising patients about accommodation deficiencies with increased age (presbyopia). Corneal abrasions. Laser surgery and radial keratotomy. Keratitis.',0.000,0.00,'','AACBNC_1997'),(398,'AACBNC',1997,'\"Understand the relationship between the retina, pigmented epithelium and choroid. Understand the layers of the retina, particularly the layers of rods and cones, bipolar cells and ganglion cells; their synaptic interactions; understand relationships between vitamin A, visual pigments, and signal transduction. Understand the production and disposal of the lamellae of the rod and cone outer segments. Understand the significance of the macula lutea, fovea centralis and optic disc (papilla) and how these areas differ from peripheral areas of the retina.\"','Histology','Eye','','','','','','','','','','','','','','','','','','','','','Detached retinas due to trauma or fluid accumulation are common; retrolental fibroplasia in premature infants. Diabetes mellitus and diabetic retinopathy. Hypertensive retinopathy. Visual system blind spot. Retinitis pigmentosa. Advising patients about radiation effects.',0.000,0.00,'','AACBNC_1997'),(399,'AACBNC',1997,'\"Know the relationship of the meninges (especially the dura and arachnoid mater) to the optic nerve and optic disc (papilla). Understand the course of the central artery through the optic nerve and draining veins. Understand the musculature of the iris, its control by sympathetic parasympathetic nerves and actions; pupillary dilation.\"','Histology','Eye','','','','','','','','','','','','','','','','','','','','','Trauma causing increased intracranial pressure can be visualized with the ophthalmoscope; choked disc or papilloedema. Evidence of head trauma may be detected by inspection of the pupil. Drugs are instilled in the eye for opthalmalogic exams. Pupillary light reflexes.',0.000,0.00,'','AACBNC_1997'),(400,'AACBNC',1997,'\"Understand the microanatomy of the eyelids including muscle content and innervation and presence of sebaceous glands. Know the components of, and function of, the secretion of the lacrimal gland.\"','Histology','Eye','','','','','','','','','','','','','','','','','','','','','\"Infections of sebaceous glands, \"\"styn. Ptosis. Conjunctivitis. Decreased tearing with aging; Riley-Day Syndrome and alacrima; results in \"\"dry eye\"\".\"',0.000,0.00,'','AACBNC_1997'),(401,'AACBNC',1997,'\"Know the general anatomy and function of the outer (auditory), middle (auditory) and inner (auditory and vestibular) ear. Know the histologic components of the pinna, the product of ceruminous glands in the external auditory canal and understand the tympanic membrane and its relations to the middle ear ossicles. Understand the synovial joints of the ossicles and the muscles that insert on them to dampen motion in response to sound. Know the communication between the middle ear cavity and the mastoid air sinuses.\"','Histology','Ear','','','','','','','','','','','','','','','','','','','','','\"Obstructions of external ear, infections and \"\"wax\"\". Disruptions of the \"\"eardrum\"\" by trauma and infections. Drainage of fluid accumulations from middle ear and n1iddle ear infections; otitis media; middle ear infections communicate to mastoid air cells (mastoiditis).\"',0.000,0.00,'','AACBNC_1997'),(402,'AACBNC',1997,'\"Know the components of the bony and membranous labyrinths ( utricle, saccule, semicircular canals and cochlear duct) and understand their relationships and their fluid contents. Know the specialized vestibular sensory structures of the semicircular canals (crista ampullaris) and the utricle (macula utriculus and saccule (macula sacculus); understand their cellular content (hair cells) and the nature of their interaction with dendrites of bipolar neurons for signal transduction and conveyance of stimulation to the central nervous system. Understand how the specialized sensory structures of the membranous labyrinth are stimulated by gravity and motion.\"','Histology','Ear','','','','','','','','','','','','','','','','','','','','','Inner ear infections and disturbances. Vertigo. There are common disturbances of balance and equilibrium and drugs are prescribed to ameliorate dysfunctions. Caloric tests to evaluate vestibular function. Nystagmus.',0.000,0.00,'','AACBNC_1997'),(403,'AACBNC',1997,'\"Know the components of the bony cochlea and membranous cochlear duct and understand their relationships, fluid contents and significance of the oval and round windows. Understand the specialized auditory sensory structure, organ of Corti, of the cochlear duct, understand its cellular content (hair cells) and the nature of their interaction with dendrites of bipolar neurons of the spiral ganglion for signal transduction and conveyance of stimulation to the central nervous system. Understand the concept of spiral arrangement of the cochlea and the tonotopic localization pattern. Know the origin of endolymph from the stria vascularis.\"','Histology','Ear','','','','','','','','','','','','','','','','','','','','','Degeneration of hair cells with age and impainnent of hearing. Sound-induced degeneration of hair cells and patterned loss of hearing. Advising patients of occupational hazards involving the inner ear.',0.000,0.00,'','AACBNC_1997'),(404,'AACBNC',1997,'\"Know that the circulatory system is comprised of the heart, blood vessels and lymphatic vessels; there are two types of circulatory systems - the blood circulatory system and the lymphatic system; there are three types of blood circulatory systems - systemic, pulmonary and portal. \"','Histology','Circularory System','','','','','','','','','','','','','','','','','','','','','\"The circulatory system is responsible for transporting oxygen, carbon dioxide, nutrients and waste materials from one part of the body to another; diseases that interfere with the circulatory system are the largest cause of death and morbidity. \"',0.000,0.00,'','AACBNC_1997'),(405,'AACBNC',1997,'Know the basis for the resting potential of vascular smooth muscle and the events of the passage of an action potential (voltage gated Na+ and K+ channels); the structure and function of the microfilaments of vascular smooth muscle as they relate to the control of contraction by myosin-based Ca2+ regulatory mechanisms. Understand that vascular smooth muscle tone is regulated by neurotransmitters of sympathetic andparasympathetic nervous system and endocrine factors such as angiotensin. ','Histology','Circularory System','','','','','','','','','','','','','','','','','','','','','\"Hypertension - use of calcium channel blockers, adrenergic beta-blockers, cholinergic agonists, angiotensin converting enzyme inhibitors. \"',0.000,0.00,'','AACBNC_1997'),(406,'AACBNC',1997,'\"Know the histological features of arteries and veins as comprised of three layers - tunica intima, tunica media and tunica adventitia; arteries are classified as large (elastic), medium (muscular) or small (arterioles) which is a reflection of the cellular and extracellular components of the adventitia and media. \"','Histology','Circularory System','','','','','','','','','','','','','','','','','','','','','\"In most cases of hypertension, there is a proliferation of smooth muscle cells of the media which accumulate lipids (atherosclerosis), arteriosclerosis as manifested in ischemic heart disease, angina, myocardial infarction, stroke and gangrene of the extremities; pathogenesis of arterial aneurisms. \"',0.000,0.00,'','AACBNC_1997'),(407,'AACBNC',1997,'\"Know that veins are classified as small or venules (postcapillary and muscular), medium and large which is reflection of the cellular and extracellular components of the media and adventitia. \"','Histology','Circularory System','','','','','','','','','','','','','','','','','','','','','\"Pathogenesis of veinous aneurisms; varicose veins; thrombosis, phlebitis, anticoagulant drugs. \"',0.000,0.00,'','AACBNC_1997'),(408,'AACBNC',1997,'\"Know that capillaries are described as continuous, fenestrated or discontinuous (sinusoids) depending upon their structure and funciton; arteriovenous (AV) anastomoses (AV shunts) enable blood to bypass capillaries; metarterioles and precapillary sphincters; understand that capillary beds are the sites and the physiological mechanisms responsible for the formation and tissue circulation of lymph; the migration of cells (diapedesis) from the blood stream into tissues. \"','Histology','Circularory System','','','','','','','','','','','','','','','','','','','','','\"Endothelium of postcapillary venules as the site of action of vasoactive agents such as histamine (allergic reactions) and serotonin; migration of granulocytes and agranulocytes during incarnation and wound healing antiinflamatory agents; physiological regulation of AV shunt ie. thermoregulation; erectile tissue of penis and clitoris, impotence. \"',0.000,0.00,'','AACBNC_1997'),(409,'AACBNC',1997,'Know the histological organization of lymphatic capillaries and lymphatic vessels and their relationship with lymph nodes; large lymph vessels have muscular (contractile) walls. ','Histology','Circularory System','','','','','','','','','','','','','','','','','','','','','\"Edema, causes and pharmacological intervention; lymph vessels as a vehicle for spread of cancer cells. \"',0.000,0.00,'','AACBNC_1997'),(410,'AACBNC',1997,'\"Know that the walls of the heart is comprised of three layers - endocardium, myocardium, and epicardium, endocardium, comprised of endothelium, connective tissue and a subendocardial layer; myocardium, anastomosing cardiac muscle fibers joined by intercalated discs comprised of a gap junction, a macula adherens and a desmosome; striations, the arrangement of thick (myosin) and thin (actin) filaments; sarcolemm, sarcoplasmic reticulum and the arrangement of sarcoplasmic reticulum; \"\"t\"\" tubules as related to the excitation-contraction mechanism; histological features and function of SA node, AV node, AV bundle, Purkinje fibers (bundle of His); histological organization of the aortic, pulmonary and A/V valves, chordae tendinae and papillary muscles; epicardium, mesothelial cells. \"','Histology','Circularory System','','','','','','','','','','','','','','','','','','','','','\"Ischemic heart disease; angina; myocardial infacts; scar formation and cronary arythmias; pace maker intervention; coronary thrombosis; hypertension and ventricular hypertrophy; antihypertensive drugs; left heart failure; right heart failure; congestive heart failure, cardiotropic drugs; rheumatic valve disease (stenosis, incompetence), infective valvitis (bacterial, fungal); calcific valve disease. \"',0.000,0.00,'','AACBNC_1997'),(411,'AACBNC',1997,'\"Know the basis for the resting potential of cardiac muscle and the events of the passage of an action potential (voltage gated Na+ and K+ channels); striations, the structure, arrangement and function of the micro filaments (actin, myosin) of cardiac muscle as they relate to the control of contraction by myosin-based Ca2+ - regulatory mechanisms. Understand that cardiac muscle is regulated by neurotransmitters of sympathetic and parasympathetic nervous system and endocrine factors such as adrenal catecholamines. \"','Histology','Circularory System','','','','','','','','','','','','','','','','','','','','','Use of cardiotropic drugs such as those which raise intracellular Ca2+ in congestive heart failure. ',0.000,0.00,'','AACBNC_1997'),(412,'AACBNC',1997,'Know that the skin is the single largest organ of the body and understand its role in adapting to the terrestrial life of the organism.','Histology','Integument','','','','','','','','','','','','','','','','','','','','','Diseases that affect water transfer through skin; loss of function of skin receptors; loss of protection against environment.',0.000,0.00,'','AACBNC_1997'),(413,'AACBNC',1997,'Know layers of the epidennis and their cellular characteristics and specializations.','Histology','Integument','','','','','','','','','','','','','','','','','','','','','Diseases of cellular proliferation; metaplasia and metastasis; Albinism; relationship to adrenal cortex function.',0.000,0.00,'','AACBNC_1997'),(414,'AACBNC',1997,'Know the cellular and extracellular composition of the dermis.','Histology','Integument','','','','','','','','','','','','','','','','','','','','','Blistering diseases; inflammation; edema; aging; antigen~antibody interactions.',0.000,0.00,'','AACBNC_1997'),(415,'AACBNC',1997,'\"Know the specializations of integument: hair, nails. Know the glands of the skin.\"','Histology','Integument','','','','','','','','','','','','','','','','','','','','','Thermal regulation; protection from environment; reproductive relationshins.',0.000,0.00,'','AACBNC_1997'),(416,'AACBNC',1997,'Know the sensory (neural) specializations of the skin.','Histology','Integument','','','','','','','','','','','','','','','','','','','','','\"Perception of the environment, sensory awareness.\"',0.000,0.00,'','AACBNC_1997'),(417,'AACBNC',1997,'Understand epidermal/dermal repair and regeneration.','Histology','Integument','','','','','','','','','','','','','','','','','','','','','Wound healing; inflammation.',0.000,0.00,'','AACBNC_1997'),(418,'AACBNC',1997,'\"Know that, in addition to the free cells, lymphoid organs exhibit a 3-dimensional network of epithelial cells or reticular tissue, filled with cells that participate in immune processes.\"','Histology','Lymphoid System','','','','','','','','','','','','','','','','','','','','','Diseases that exhibit immune or autoimmune deficiencies; inflammatory response; cell-mediated and humoral immunity.',0.000,0.00,'','AACBNC_1997'),(419,'AACBNC',1997,'Know the lymphoid organs of the body; their microscopic organization; the flow of blood and lymph through them; their cellular distribution and cellular function.','Histology','Lymphoid System','','','','','','','','','','','','','','','','','','','','','\"Consequences of vascular or lymphatic compromise; interaction with bacteria, viruses and other microorganisms; consequences of trauma and surgical removal.\"',0.000,0.00,'','AACBNC_1997'),(420,'AACBNC',1997,'Know the five basic classes of immunoglobulins; know the complement system and how it functions. ','Histology','Lymphoid System','','','','','','','','','','','','','','','','','','','','','\"Inflammatory responses, infection, temperature effects. \"',0.000,0.00,'','AACBNC_1997'),(421,'AACBNC',1997,'\"Know the functions of lymphocytes and antigen presenting cells, and the structure of the antigen presenting molecules. Understand the basis of antibody diversity, rearrangement during VDJ joining, close switching, somatic mutation and the selection system leading to proliferation of effective cells and apoptosis of others. Know the functions of the subpopulations of B and T cells; know the classifications and functions of cytokines. \"','Histology','Lymphoid System','','','','','','','','','','','','','','','','','','','','','Leukemias and lymphomas; AIDS; Viral interactions in general; peptide hormones produced by CNS interact with surface receptors on lymphocytes. ',0.000,0.00,'','AACBNC_1997'),(422,'AACBNC',1997,'Be able to recognize the unencapsulated lymphoid tissue in the body','Histology','Lymphoid System','','','','','','','','','','','','','','','','','','','','','Inflammation and surgical removal. ',0.000,0.00,'','AACBNC_1997'),(423,'AACBNC',1997,'Understand the functional structure of the two main activities of the conducting portion of the respiratory system; transfer and conditioning of air to lungs. ','Histology','Respiratory System','','','','','','','','','','','','','','','','','','','','','\"Trauma, obstruction and chronic inflammation can impede functional transfer of air through conducting system (COPD). \"',0.000,0.00,'','AACBNC_1997'),(424,'AACBNC',1997,'Be able to recognize and describe respiratory epithelium; identify the functional attributes of its specializations. ','Histology','Respiratory System','','','','','','','','','','','','','','','','','','','','','\"Immotile ciliar syndrome, dynein deficiency; consequences of smoking, intake and other gaseous pollutants. \"',0.000,0.00,'','AACBNC_1997'),(425,'AACBNC',1997,'Know the functional organization of the nasal cavity: vestibule and nasal fossae; the paranasal sinuses; the nasopharynx. ','Histology','Respiratory System','','','','','','','','','','','','','','','','','','','','','Infection/inflammation; common colds; flu; sinusitis; obstruction of drainage. ',0.000,0.00,'','AACBNC_1997'),(426,'AACBNC',1997,'\"Know the functional organization of the larynx, trachea and bronchial tree. \"','Histology','Respiratory System','','','','','','','','','','','','','','','','','','','','','Asthma; muscle relaxants; epinephrine and other sympathomimetic drugs. ',0.000,0.00,'','AACBNC_1997'),(427,'AACBNC',1997,'\"Know the functional organization of respiratory bronchioles, alveolar ducts and alveoli; know the functions of type I and type II alveolar epithelial cells; alveolar macrophages. \"','Histology','Respiratory System','','','','','','','','','','','','','','','','','','','','','Surfactant; hyaline membrane disease; respiratory distress syndrome; Lecithin; Sphingomyelin (L/S ratio: emphysems; tuberculosis; smokin and environmental air pollution; tumors of the lung. ',0.000,0.00,'','AACBNC_1997'),(428,'AACBNC',1997,'Know the defense mechanisms present in the conducting and respiratory portions of the system. ','Histology','Respiratory System','','','','','','','','','','','','','','','','','','','','','Immune activation; cough reflex. ',0.000,0.00,'','AACBNC_1997'),(429,'AACBNC',1997,'\"Know the common structural characteristics of the gastrointestinal tract: mucosa, submucosa, muscularis and serosa. Know the distribution of nerve plexuses in the submucosa and muscularis.\"','Histology','Digestive Tract','','','','','','','','','','','','','','','','','','','','','Disturbance of digestive tract motility results from neuronal destruction associated with disease and certain infections.',0.000,0.00,'','AACBNC_1997'),(430,'AACBNC',1997,'Know the functional structure of the tongue and its papillae.','Histology','Digestive Tract','','','','','','','','','','','','','','','','','','','','','Perturbations in color and texture of the lingual surface are associations with infectious disease and certain neural disorders.',0.000,0.00,'','AACBNC_1997'),(431,'AACBNC',1997,'Know the functional structure of the esophagus and its glands; the stomach and its cellular distribution; the small intestine and it\'s cellular and glandular distribution; the large intestine and its cellular distribution.','Histology','Digestive Tract','','','','','','','','','','','','','','','','','','','','','Psychosomatic illness and certain drugs (e.g. antiinflammatory pharmaceuticals) cause gastric irritation by disrupting the mucosal surface; B12 deficiency; pernicious anemia; atrophic gastritis; intrinsic factor; serotonin; disaccharidase deficiency; lactose intolerance; malabsorption svndrome.',0.000,0.00,'','AACBNC_1997'),(432,'AACBNC',1997,'\"Know the functional structure of the parotid, submandibular and sublingual glands.\"','Histology','Digestive Tract','','','','','','','','','','','','','','','','','','','','','Salivary deficiency/excess; lubrication; immunologic defense.',0.000,0.00,'','AACBNC_1997'),(433,'AACBNC',1997,'Know the functional structure of the pancreas.','Histology','Digestive Tract','','','','','','','','','','','','','','','','','','','','','Diabetes; production of digestive enzymes; malnutrition',0.000,0.00,'','AACBNC_1997'),(434,'AACBNC',1997,'Know the functional structure of the liver and gall bladder; vascular flow; the hepatocyte and its functions.','Histology','Digestive Tract','','','','','','','','','','','','','','','','','','','','','Cirrhosis; disorders of metabolism; storage; detoxification; protein synthesis; bile secretion diseases.',0.000,0.00,'','AACBNC_1997'),(435,'AACBNC',1997,'Understand the organization of the kidney into lobes and lobules and their relationship to cortical and medullary areas.','Histology','Urinary System','','','','','','','','','','','','','','','','','','','','','\"Tumors of the kidney occur in specific locations, e.g. most adenocarcinomas arise in the cortex. Vascular interruption can lead to infarction distal to the blockage, depending on its location. Also, the rate of cessation of blood flow can result in chronic or acute renal failure. Blood filtration and modification of the filtrate occur in specific areas of the kidney because various portions of the nephron are localized in certain kidney areas.\"',0.000,0.00,'','AACBNC_1997'),(436,'AACBNC',1997,'\"Draw and label the arterial input and venous drainage as they relate to: lobes, lobules, cortex, and medulla.\"','Histology','Urinary System','','','','','','','','','','','','','','','','','','','','','\"Tumors of the kidney occur in specific locations, e.g. most adenocarcinomas arise in the cortex. Vascular interruption can lead to infarction distal to the blockage, depending on its location. Also, the rate of cessation of blood flow can result in chronic or acute renal failure. Blood filtration and modification of the filtrate occur in specific areas of the kidney because various portions of the nephron are localized in certain kidney areas.\"',0.000,0.00,'','AACBNC_1997'),(437,'AACBNC',1997,'Know the location of medullary rays in kidney lobules.','Histology','Urinary System','','','','','','','','','','','','','','','','','','','','','\"Tumors of the kidney occur in specific locations, e.g. most adenocarcinomas arise in the cortex. Vascular interruption can lead to infarction distal to the blockage, depending on its location. Also, the rate of cessation of blood flow can result in chronic or acute renal failure. Blood filtration and modification of the filtrate occur in specific areas of the kidney because various portions of the nephron are localized in certain kidney areas.\"',0.000,0.00,'','AACBNC_1997'),(438,'AACBNC',1997,'\"Know the approximate location of the various parts of the nephron with respect to: cortex, outer and inner medulla.\"','Histology','Urinary System','','','','','','','','','','','','','','','','','','','','','\"Tumors of the kidney occur in specific locations, e.g. most adenocarcinomas arise in the cortex. Vascular interruption can lead to infarction distal to the blockage, depending on its location. Also, the rate of cessation of blood flow can result in chronic or acute renal failure. Blood filtration and modification of the filtrate occur in specific areas of the kidney because various portions of the nephron are localized in certain kidney areas.\"',0.000,0.00,'','AACBNC_1997'),(439,'AACBNC',1997,'Understand why the glomerular efferent arteriole is smaller than the afferent arteriole. ','Histology','Urinary System','','','','','','','','','','','','','','','','','','','','','In the acute nephritic syndrome there is hyperplasia and hypertrophy of glomerular endothelium ',0.000,0.00,'','AACBNC_1997'),(440,'AACBNC',1997,'\"Draw a section through a renal corpuscle, labeling vascular, epithelial and connective tissue components\"','Histology','Urinary System','','','','','','','','','','','','','','','','','','','','','In the nephrotic syndrome and membranous nephropathy the basement membrane is structurally or functionally impaired. ',0.000,0.00,'','AACBNC_1997'),(441,'AACBNC',1997,'Know the funcitonal association of podocytes with glomerular capillaries and appreciate the reason for this. ','Histology','Urinary System','','','','','','','','','','','','','','','','','','','','','Loss of podocyte foot process can result in minimal change nephropathy',0.000,0.00,'','AACBNC_1997'),(442,'AACBNC',1997,'Draw a section across the glomerular filtration area and label all parts. ','Histology','Urinary System','','','','','','','','','','','','','','','','','','','','','Immunological damage can result in mesangial glomerulonephritis',0.000,0.00,'','AACBNC_1997'),(443,'AACBNC',1997,'\"Know at what levels, coarse and fine flitration are accomplished across the glomerular-podocyte complex. \"','Histology','Urinary System','','','','','','','','','','','','','','','','','','','','','In diabetes mellitis mesangial cells can produce excessive extracellular matrix resulting in hyalinization',0.000,0.00,'','AACBNC_1997'),(444,'AACBNC',1997,'Draw a section through the juxtaglomerular apparatus showing the correct arrangement of vessels and tubes. ','Histology','Urinary System','','','','','','','','','','','','','','','','','','','','','\"After hemorrhage, renin secretion increases dramatically. \"',0.000,0.00,'','AACBNC_1997'),(445,'AACBNC',1997,'Know the function of mesangial cells','Histology','Urinary System','','','','','','','','','','','','','','','','','','','','','',0.000,0.00,'','AACBNC_1997'),(446,'AACBNC',1997,'\"Know the location of ju:ctaglomerular cells, what they secrete, and what this secretion does.\"','Histology','Urinary System','','','','','','','','','','','','','','','','','','','','','',0.000,0.00,'','AACBNC_1997'),(447,'AACBNC',1997,'Draw a nephron and label its parts. ','Histology','Urinary System','','','','','','','','','','','','','','','','','','','','','Acute tubular necrosis can be secindary to glomerular capillary flow as in glomerulonephritis or to hypovolemia due to hemorrhage or to generalized decreased cardiac output. ',0.000,0.00,'','AACBNC_1997'),(448,'AACBNC',1997,'\"Discriminate in histological sections between proximal and distal convoluted tubules and collecting ducts, and know their functional effect on the ultrafiltrate. \"','Histology','Urinary System','','','','','','','','','','','','','','','','','','','','','Collecting ducts can be infected by bacteria ascending from the urinary bladder. ',0.000,0.00,'','AACBNC_1997'),(449,'AACBNC',1997,'Understand how the loop of Henle establishes a gradient of solute concentration in the interstitial space.','Histology','Urinary System','','','','','','','','','','','','','','','','','','','','','',0.000,0.00,'','AACBNC_1997'),(450,'AACBNC',1997,'Understand how the vasa recta maintain the interstitial gradient of tonicity.','Histology','Urinary System','','','','','','','','','','','','','','','','','','','','','',0.000,0.00,'','AACBNC_1997'),(451,'AACBNC',1997,'Understand how the final concentrating of urine occurs under the influence of ADH in the collecting ducts as they course through the hypertonic interstitial space. ','Histology','Urinary System','','','','','','','','','','','','','','','','','','','','','Diabetes insipidus results from little to no ADH from the posterior pituitary to act on collecitng duct cells. ',0.000,0.00,'','AACBNC_1997'),(452,'AACBNC',1997,'\"Discriminate in histological section between the ureter, urinary bladder, and urethra.\"','Histology','Urinary System','','','','','','','','','','','','','','','','','','','','','Transitional cells carcinomas occur priniarily in the urinary bladder. Kidney stones usually lodge at the ureter to bladder isthmus.',0.000,0.00,'','AACBNC_1997'),(453,'AACBNC',1997,'Define germinal epithelium and understand its relationship to peritoneum. ','Histology','Female Reproductive System','','','','','','','','','','','','','','','','','','','','','\"Tumors of the ovary can include: non-neoplastic cysts of the follicle and corpus luteum, serous cystadenoma, cystadenocarcinoma, fibroma and fibrosarcoma, and teratoma. Pelvic inflammatory disease and endometriosis can also involve the ovary.\"',0.000,0.00,'','AACBNC_1997'),(454,'AACBNC',1997,'List the components of the ovarian cortex and medulla.','Histology','Female Reproductive System','','','','','','','','','','','','','','','','','','','','','\"Tumors of the ovary can include: non-neoplastic cysts of the follicle and corpus luteum, serous cystadenoma, cystadenocarcinoma, fibroma and fibrosarcoma, and teratoma. Pelvic inflammatory disease and endometriosis can also involve the ovary.\"',0.000,0.00,'','AACBNC_1997'),(455,'AACBNC',1997,'\"Sketch and label the following types of foilicles:unilaminar, multilaminar, secondary and Graffian.\"','Histology','Female Reproductive System','','','','','','','','','','','','','','','','','','','','','\"Tumors of the ovary can include: non-neoplastic cysts of the follicle and corpus luteum, serous cystadenoma, cystadenocarcinoma, fibroma and fibrosarcoma, and teratoma. Pelvic inflammatory disease and endometriosis can also involve the ovary.\"',0.000,0.00,'','AACBNC_1997'),(456,'AACBNC',1997,'Understand the process through which a follicle is recruited and selected for ovulation.','Histology','Female Reproductive System','','','','','','','','','','','','','','','','','','','','','\"Tumors of the ovary can include: non-neoplastic cysts of the follicle and corpus luteum, serous cystadenoma, cystadenocarcinoma, fibroma and fibrosarcoma, and teratoma. Pelvic inflammatory disease and endometriosis can also involve the ovary.\"',0.000,0.00,'','AACBNC_1997'),(457,'AACBNC',1997,'Describe the process of corpus luteum formation.','Histology','Female Reproductive System','','','','','','','','','','','','','','','','','','','','','\"Tumors of the ovary can include: non-neoplastic cysts of the follicle and corpus luteum, serous cystadenoma, cystadenocarcinoma, fibroma and fibrosarcoma, and teratoma. Pelvic inflammatory disease and endometriosis can also involve the ovary.\"',0.000,0.00,'','AACBNC_1997'),(458,'AACBNC',1997,'\"Discriminate between an atretic follicle and a corpus luteum, with respect to structure and function.\"','Histology','Female Reproductive System','','','','','','','','','','','','','','','','','','','','','\"Tumors of the ovary can include: non-neoplastic cysts of the follicle and corpus luteum, serous cystadenoma, cystadenocarcinoma, fibroma and fibrosarcoma, and teratoma. Pelvic inflammatory disease and endometriosis can also involve the ovary.\"',0.000,0.00,'','AACBNC_1997'),(459,'AACBNC',1997,'Understand the structural and functional changes of ovarian follicles that occur over time due to hormonal interplay with the anterior lobe of the pituitary.','Histology','Female Reproductive System','','','','','','','','','','','','','','','','','','','','','\"Tumors of the ovary can include: non-neoplastic cysts of the follicle and corpus luteum, serous cystadenoma, cystadenocarcinoma, fibroma and fibrosarcoma, and teratoma. Pelvic inflammatory disease and endometriosis can also involve the ovary.\"',0.000,0.00,'','AACBNC_1997'),(460,'AACBNC',1997,'Distinguish between a corpus luteum and a corous albicans.','Histology','Female Reproductive System','','','','','','','','','','','','','','','','','','','','','\"Tumors of the ovary can include: non-neoplastic cysts of the follicle and corpus luteum, serous cystadenoma, cystadenocarcinoma, fibroma and fibrosarcoma, and teratoma. Pelvic inflammatory disease and endometriosis can also involve the ovary.\"',0.000,0.00,'','AACBNC_1997'),(461,'AACBNC',1997,'List the four regions of the uterine tube and name the three layers in its wall.','Histology','Female Reproductive System','','','','','','','','','','','','','','','','','','','','','Tubular ectopic pregnancy can invade the tubal wall to produce bleeding into the tube and peritoneal cavity.',0.000,0.00,'','AACBNC_1997'),(462,'AACBNC',1997,'Describe the differences in the mucosa of the various regions of the uterine tube.','Histology','Female Reproductive System','','','','','','','','','','','','','','','','','','','','','\"Salpingitis (Pelvic Inflammatory Disease) secondary to infection by pyogenic orgaitisms (gonococci, streptococci, staphylococci and coliform).\"',0.000,0.00,'','AACBNC_1997'),(463,'AACBNC',1997,'Describe the function of the muscularis of the uterine tube.','Histology','Female Reproductive System','','','','','','','','','','','','','','','','','','','','','',0.000,0.00,'','AACBNC_1997'),(464,'AACBNC',1997,'List the types and functions of the epithelium of the uterine tube.','Histology','Female Reproductive System','','','','','','','','','','','','','','','','','','','','','',0.000,0.00,'','AACBNC_1997'),(465,'AACBNC',1997,'Identify the layers and blood supply of the endometrium. ','Histology','Female Reproductive System','','','','','','','','','','','','','','','','','','','','','Congenital anomalies include infantile and bifid uterus. ',0.000,0.00,'','AACBNC_1997'),(466,'AACBNC',1997,'Describe the structural and functional changes in the endometrium during the menstrual cycle. ','Histology','Female Reproductive System','','','','','','','','','','','','','','','','','','','','','\"Endometriosis is rare. More common is endometriosis, both the internal and external types. \"',0.000,0.00,'','AACBNC_1997'),(467,'AACBNC',1997,'Relate endometrial changes during the menstrual cycle to the hormonal events of the ovarian cycle. ','Histology','Female Reproductive System','','','','','','','','','','','','','','','','','','','','','\"Tumors include: endometrial polyps, leiomyomas, carcinomas and sarcomas. \"',0.000,0.00,'','AACBNC_1997'),(468,'AACBNC',1997,'Describe the differences in the mucosa of the various regions of the cervix. ','Histology','Female Reproductive System','','','','','','','','','','','','','','','','','','','','','Congenital hypoplasia and stenosis can occur. Acute and chronic cervicitis due to normal flora. ',0.000,0.00,'','AACBNC_1997'),(469,'AACBNC',1997,'Understand the concept of exfoliative cytology as it relates to ectocervical epithelium. ','Histology','Female Reproductive System','','','','','','','','','','','','','','','','','','','','','Most common tumors are benign polyps and carcinoma in situ and the invasive type. ',0.000,0.00,'','AACBNC_1997'),(470,'AACBNC',1997,'Describe the components of the subepithelial connective tissue in the cervix and how this differs from that of the uterus.','Histology','Female Reproductive System','','','','','','','','','','','','','','','','','','','','','',0.000,0.00,'','AACBNC_1997'),(471,'AACBNC',1997,'Describe the process of acidification of vaginal secretions. ','Histology','Female Reproductive System','','','','','','','','','','','','','','','','','','','','','Vaginitis secondary to trichomonal or monilial infection. Uncommon is primary carcinoma. ',0.000,0.00,'','AACBNC_1997'),(472,'AACBNC',1997,'Draw and label a section across the vaginal wall.','Histology','Female Reproductive System','','','','','','','','','','','','','','','','','','','','','',0.000,0.00,'','AACBNC_1997'),(473,'AACBNC',1997,'Describe the ductal origin of the mammary gland. ','Histology','Female Reproductive System','','','','','','','','','','','','','','','','','','','','','Congential supernumary nipples and/or breasts. Nipple inversions. ',0.000,0.00,'','AACBNC_1997'),(474,'AACBNC',1997,'List the cellular components of the nipple and areola. ','Histology','Female Reproductive System','','','','','','','','','','','','','','','','','','','','','Acute mastitis during early weeks of nursing secondary to staphylococci. ',0.000,0.00,'','AACBNC_1997'),(475,'AACBNC',1997,'Describe milk ejection. ','Histology','Female Reproductive System','','','','','','','','','','','','','','','','','','','','','\"Endocrine imbalances result in cysts, fibroadenosis and hypertrophy. \"',0.000,0.00,'','AACBNC_1997'),(476,'AACBNC',1997,'Describe the epithelial organization of an alveolus. ','Histology','Female Reproductive System','','','','','','','','','','','','','','','','','','','','','Carcinomas of the lobular and ductal type. ',0.000,0.00,'','AACBNC_1997'),(477,'AACBNC',1997,'Draw a cross section of a typical seminiferous tubule and label all cell types on both sides of the basal lamina.','Histology','Male Reproductive System','','','','','','','','','','','','','','','','','','','','','\"Developmentally undescended testis (crytochordism). Atrophy of the testis results from arteriosclerosis, orchitis, or obstruction to outflow of semen.\"',0.000,0.00,'','AACBNC_1997'),(478,'AACBNC',1997,'Understand why many primary spennatocytes are seen while only a few secondary sperrnatocytes are present.','Histology','Male Reproductive System','','','','','','','','','','','','','','','','','','','','','\"Orchitis can be non-specific or secondary to gonorrhea, mumps, tuberculosis and syphilis.\"',0.000,0.00,'','AACBNC_1997'),(479,'AACBNC',1997,'Distinguish between spennatogenesis and spermiogenesis.','Histology','Male Reproductive System','','','','','','','','','','','','','','','','','','','','','Twisting of the sperrnatic cord may infarct the testis (torsion).',0.000,0.00,'','AACBNC_1997'),(480,'AACBNC',1997,'\"Know, in spermiogenesis, what the Golgi apparatus, centrioles. and mitochondria of secondary spermatocytes become in mature sperm.\"','Histology','Male Reproductive System','','','','','','','','','','','','','','','','','','','','','Most carcinomas are of the seminoma type with the remainder being choriocarcinomas and teratomas.',0.000,0.00,'','AACBNC_1997'),(481,'AACBNC',1997,'Know the structural basis of the blood-testis barrier.','Histology','Male Reproductive System','','','','','','','','','','','','','','','','','','','','','',0.000,0.00,'','AACBNC_1997'),(482,'AACBNC',1997,'\"Sketch the hormonal relationships that exist among the anterior pituitary, Leydig cells and Sertoli cells.\"','Histology','Male Reproductive System','','','','','','','','','','','','','','','','','','','','','',0.000,0.00,'','AACBNC_1997'),(483,'AACBNC',1997,'Sketch and label the male duct system (and associated glands) from the testis to the penis.','Histology','Male Reproductive System','','','','','','','','','','','','','','','','','','','','','Epididymitis is related to cystitis and urethritis and is also a complication of operations on the prostate gland.',0.000,0.00,'','AACBNC_1997'),(484,'AACBNC',1997,'Discriminate in histological sections between cross sections of efferent ducts and epididymis.','Histology','Male Reproductive System','','','','','','','','','','','','','','','','','','','','','Acute prostatitis is possible following procedures such as catheterization and cystoscopy.',0.000,0.00,'','AACBNC_1997'),(485,'AACBNC',1997,'Identify the vas deferens in histological section.','Histology','Male Reproductive System','','','','','','','','','','','','','','','','','','','','','Benign prostatic hypertrophy occurs most commonly in men over 50. Most carcinoma of the prostate occurs in the posterior lobe.',0.000,0.00,'','AACBNC_1997'),(486,'AACBNC',1997,'Discriminate in histological section between cross sections of seminal vesicle and prostate.','Histology','Male Reproductive System','','','','','','','','','','','','','','','','','','','','','The penis is affected developmentally with hypo- and epispadias. Most inflammations are secondary to causative agents. Benign papillomas and squamous cell carcinoma occur near the glans.',0.000,0.00,'','AACBNC_1997'),(487,'AACBNC',1997,'Know the type of secretion and its function in the various accessory glands of the male reproductive system.','Histology','Male Reproductive System','','','','','','','','','','','','','','','','','','','','','',0.000,0.00,'','AACBNC_1997'),(488,'AACBNC',1997,'\"Understand how, during development, cells derived from neural crest come to form the medulla of the adrenal gland.\"','Histology','Endocrine System','','','','','','','','','','','','','','','','','','','','','Congenital cortical atrophy or hypoplasia can produce adrenal insufficiency. Chronic debilitating diseases can yield wasting of the cortex.',0.000,0.00,'','AACBNC_1997'),(489,'AACBNC',1997,'\"Sketch the blood supply of the adrenal capsule, cortex, and medulla.\"','Histology','Endocrine System','','','','','','','','','','','','','','','','','','','','','\"Adrenalitis can be non-specific or caused by such agents as the tubercle bacillus, which can lead to adrenal insufficiency or Addison\'s disease.\"',0.000,0.00,'','AACBNC_1997'),(490,'AACBNC',1997,'\"List the various zones of the adrenal cortex and their secretion products, as well as their functions.\"','Histology','Endocrine System','','','','','','','','','','','','','','','','','','','','','The adrenal cortex may exhibit hypertrophy or hyperplasia with or without increased steroid production. (If increased glucocorticoids: Cushing\'s syndrome).',0.000,0.00,'','AACBNC_1997'),(491,'AACBNC',1997,'Identify in histological section cell types the adrenal cortical zones and in the medulla.','Histology','Endocrine System','','','','','','','','','','','','','','','','','','','','','',0.000,0.00,'','AACBNC_1997'),(492,'AACBNC',1997,'List the secretion products of adrenal medullary cells.','Histology','Endocrine System','','','','','','','','','','','','','','','','','','','','','',0.000,0.00,'','AACBNC_1997'),(493,'AACBNC',1997,'Understand how it is that adrenal cortical cells are bathed in blood plasma.','Histology','Endocrine System','','','','','','','','','','','','','','','','','','','','','',0.000,0.00,'','AACBNC_1997'),(494,'AACBNC',1997,'Identify in histological section normal thyroid follicles and colloid.','Histology','Endocrine System','','','','','','','','','','','','','','','','','','','','','Persistence of the thyroglossal duct may lead to cysts. Increased pituitary activity may cause thyroid exhaustion atrophy. Hypertrophy can result in primary hyperthyroidism (Grave\'s disease). Lack of dietary iodine results in goiter to produce cretinsim in the young and myxedema in adults.',0.000,0.00,'','AACBNC_1997'),(495,'AACBNC',1997,'Understand the function of the free surface of thyroid follicular epithelium.','Histology','Endocrine System','','','','','','','','','','','','','','','','','','','','','Persistence of the thyroglossal duct may lead to cysts. Increased pituitary activity may cause thyroid exhaustion atrophy. Hypertrophy can result in primary hyperthyroidism (Grave\'s disease). Lack of dietary iodine results in goiter to produce cretinsim in the young and myxedema in adults.',0.000,0.00,'','AACBNC_1997'),(496,'AACBNC',1997,'Know what hormone is produced by thyroid parafollicular cells.','Histology','Endocrine System','','','','','','','','','','','','','','','','','','','','','Persistence of the thyroglossal duct may lead to cysts. Increased pituitary activity may cause thyroid exhaustion atrophy. Hypertrophy can result in primary hyperthyroidism (Grave\'s disease). Lack of dietary iodine results in goiter to produce cretinsim in the young and myxedema in adults.',0.000,0.00,'','AACBNC_1997'),(497,'AACBNC',1997,'Identify in histological section the two cell types in parathyroid gland.','Histology','Endocrine System','','','','','','','','','','','','','','','','','','','','','Primary hyperparathyroidism usually occurs with benign adenomas.',0.000,0.00,'','AACBNC_1997'),(498,'AACBNC',1997,'\"Know the hormone produced by the parathyroid gland, its physiological effect, and what cell type produces it.\"','Histology','Endocrine System','','','','','','','','','','','','','','','','','','','','','Secondary hyperparathyroidism is usually a response to a systemic disorder such as renal disease.',0.000,0.00,'','AACBNC_1997'),(499,'AACBNC',1997,'Sketch the dual fonnation of the pituitary gland for oral and neural ectoderm.','Histology','Endocrine System','','','','','','','','','','','','','','','','','','','','','\"Hyperfunction of the pituitary stimulates other glands such as the adrenals, thyroid and gonads.\"',0.000,0.00,'','AACBNC_1997'),(500,'AACBNC',1997,'List the main divisions and subdivisions of the pituitary gland.','Histology','Endocrine System','','','','','','','','','','','','','','','','','','','','','Generalized arteriosclerosis may cause microinfarcts of the pituitary.',0.000,0.00,'','AACBNC_1997'),(501,'AACBNC',1997,'Draw the blood supply of the pituitary gland and understand the concept of a venous portal system.','Histology','Endocrine System','','','','','','','','','','','','','','','','','','','','','\"Benign adenomas of acidophiles, basophi!es and chromophobes commonly occur.\"',0.000,0.00,'','AACBNC_1997'),(502,'AACBNC',1997,'Discriminate between releasing and inhibiting factors from hypothalamic neurons and tropic hormones produced by cells of the adenohypophysis.','Histology','Endocrine System','','','','','','','','','','','','','','','','','','','','','Adenomas may form along the path of Rathke\'s pouch.',0.000,0.00,'','AACBNC_1997'),(503,'AACBNC',1997,'Match each adenohypophyseal tropic hormone to its cell of origin based on staining affinity.','Histology','Endocrine System','','','','','','','','','','','','','','','','','','','','','',0.000,0.00,'','AACBNC_1997'),(504,'AACBNC',1997,'List the subdivisions of the neurohypophysis.','Histology','Endocrine System','','','','','','','','','','','','','','','','','','','','','',0.000,0.00,'','AACBNC_1997'),(505,'AACBNC',1997,'List the secretions from the neurohypophysis and their phvsiological action.','Histology','Endocrine System','','','','','','','','','','','','','','','','','','','','','',0.000,0.00,'','AACBNC_1997'),(506,'AACBNC',1997,'Importance of embryology for understanding normal adult human anatomy.','EMBRYOLOGY','General Principles of Development','','','','','','','','','','','','','','','','','','','','','',0.000,0.00,'','AACBNC_1997'),(507,'AACBNC',1997,'\"Importance for the understanding of developmental disorders, malformations, cancer.\"','EMBRYOLOGY','General Principles of Development','','','','','','','','','','','','','','','','','','','','','',0.000,0.00,'','AACBNC_1997'),(508,'AACBNC',1997,'\"Historical concept of the preformed human (Hartsoecker) that only has to grew versus modem concept of coordinated, progressive developmental mechanisms.\"','EMBRYOLOGY','General Principles of Development','','','','','','','','','','','','','','','','','','','','','',0.000,0.00,'','AACBNC_1997'),(509,'AACBNC',1997,'\"Importance of fundamental developmental biology for understanding pathogenesis of developmental disorders, modern diagnostics, as well as genetic counseling.\"','EMBRYOLOGY','General Principles of Development','','','','','','','','','','','','','','','','','','','','','',0.000,0.00,'','AACBNC_1997'),(510,'AACBNC',1997,'\"Similarities of developmental processes In diverse organisms: What we can learn from flies, worms, frogs, mice, etc.\"','EMBRYOLOGY','General Principles of Development','','','','','','','','','','','','','','','','','','','','','',0.000,0.00,'','AACBNC_1997'),(511,'AACBNC',1997,'Overview of the phases of human development.','EMBRYOLOGY','General Principles of Development','','','','','','','','','','','','','','','','','','','','','',0.000,0.00,'','AACBNC_1997'),(512,'AACBNC',1997,'\"Gene expression, cell differentiation - Essential constancy of the genome in most eukaryotic cells, but expression of different sets of genes in different cell types: concept of variable gene activity, regulated by cell-cell interactions. \"','EMBRYOLOGY','CELLULAR AND DEVELOPMENTAL MECHANISMS','\"Gene Expression, Cell Differentiation\"','','','','','','','','','','','','','','','','','','','','This information is fundamental to all developmental events so countless examples of malformations exist. ',0.000,0.00,'','AACBNC_1997'),(513,'AACBNC',1997,'\"Promotors, enhancers, formation of regulatory protein complexes;\"','EMBRYOLOGY','CELLULAR AND DEVELOPMENTAL MECHANISMS','\"Gene Expression, Cell Differentiation\"','Factors Influencing/Controlling Transcription','','','','','','','','','','','','','','','','','','','',0.000,0.00,'','AACBNC_1997'),(514,'AACBNC',1997,'\"\"\"Master gene regulatory proteins\"\"\"','EMBRYOLOGY','CELLULAR AND DEVELOPMENTAL MECHANISMS','\"Gene Expression, Cell Differentiation\"','Factors Influencing/Controlling Transcription','','','','','','','','','','','','','','','','','','','',0.000,0.00,'','AACBNC_1997'),(515,'AACBNC',1997,'\"Roles of chromatin structure, DNA methylation. post-transcriptional events.\"','EMBRYOLOGY','CELLULAR AND DEVELOPMENTAL MECHANISMS','\"Gene Expression, Cell Differentiation\"','Factors Influencing/Controlling Transcription','','','','','','','','','','','','','','','','','','','',0.000,0.00,'','AACBNC_1997'),(516,'AACBNC',1997,'\"Cell memory, cell lineage.\"','EMBRYOLOGY','CELLULAR AND DEVELOPMENTAL MECHANISMS','\"Gene Expression, Cell Differentiation\"','','','','','','','','','','','','','','','','','','','','',0.000,0.00,'','AACBNC_1997'),(517,'AACBNC',1997,'\"Regulation of transcription factors and post-transcriptional events: cell-cell signalling through contact or soluble factors, as outlined below.\"','EMBRYOLOGY','CELLULAR AND DEVELOPMENTAL MECHANISMS','\"Gene Expression, Cell Differentiation\"','','','','','','','','','','','','','','','','','','','','',0.000,0.00,'','AACBNC_1997'),(518,'AACBNC',1997,'\"Body segmentation, metamerism - Hox genes\"','EMBRYOLOGY','CELLULAR AND DEVELOPMENTAL MECHANISMS','\"Gene Expression, Cell Differentiation\"','','','','','','','','','','','','','','','','','','','','',0.000,0.00,'','AACBNC_1997'),(519,'AACBNC',1997,'Nuclear and cytoplasmic versus cell surface receotors for humoral factors.','EMBRYOLOGY','CELLULAR AND DEVELOPMENTAL MECHANISMS','Growth Factor and Hormone Signalling','','','','','','','','','','','','','','','','','','','','',0.000,0.00,'','AACBNC_1997'),(520,'AACBNC',1997,'Examples of nuclear receptors (transcription factors).','EMBRYOLOGY','CELLULAR AND DEVELOPMENTAL MECHANISMS','Growth Factor and Hormone Signalling','','','','','','','','','','','','','','','','','','','','',0.000,0.00,'','AACBNC_1997'),(521,'AACBNC',1997,'\"Examples of regulatory cascades that lead to activation, from the cell surface, of early response genes and then of delayed response genes - Leukocyte adhesion deficiency\"','EMBRYOLOGY','CELLULAR AND DEVELOPMENTAL MECHANISMS','Growth Factor and Hormone Signalling','','','','','','','','','','','','','','','','','','','','',0.000,0.00,'','AACBNC_1997'),(522,'AACBNC',1997,'Gap junctions','EMBRYOLOGY','CELLULAR AND DEVELOPMENTAL MECHANISMS','Growth Factor and Hormone Signalling','','','','','','','','','','','','','','','','','','','','',0.000,0.00,'','AACBNC_1997'),(523,'AACBNC',1997,'\"General role of cell adhesion (junctional, non-junctional) in tissues.cell locomotion, etc.\"','EMBRYOLOGY','CELLULAR AND DEVELOPMENTAL MECHANISMS','\"Cell-Cell Adhesion, Recognition, Contact Signalling\"','','','','','','','','','','','','','','','','','','','','',0.000,0.00,'','AACBNC_1997'),(524,'AACBNC',1997,'\"Fanlilies of cell adhesion molecules (CAMs) and their ligands (extracellular matrix ECM, cell surface). Changes in CAMs related to differentiation and cancer. - Cancer. \"','EMBRYOLOGY','CELLULAR AND DEVELOPMENTAL MECHANISMS','\"Cell-Cell Adhesion, Recognition, Contact Signalling\"','','','','','','','','','','','','','','','','','','','','',0.000,0.00,'','AACBNC_1997'),(525,'AACBNC',1997,'Evidence for integrin signalling: outside-in and inside-out.','EMBRYOLOGY','CELLULAR AND DEVELOPMENTAL MECHANISMS','\"Cell-Cell Adhesion, Recognition, Contact Signalling\"','','','','','','','','','','','','','','','','','','','','',0.000,0.00,'','AACBNC_1997'),(526,'AACBNC',1997,'\"Epithelio-mesenchymal interactions, e.g., skin many others. differentiation, glandular development: roles of ECM, paracrine factors, such as TGFB. activln, etc. - Renal agenesis\"','EMBRYOLOGY','CELLULAR AND DEVELOPMENTAL MECHANISMS','Tissue Morphogenesis and Body Plan','','','','','','','','','','','','','','','','','','','','',0.000,0.00,'','AACBNC_1997'),(527,'AACBNC',1997,'\"Modern concept of induction - switching of cell fate (determinative or permissive) under the influence of other cells, via humoral factors or direct contact. Cell competence to respond. Cellular responses include proliferation, growth, lineage divergence, apoptosis, etc. -  Hemopoeisis \"','EMBRYOLOGY','CELLULAR AND DEVELOPMENTAL MECHANISMS','Tissue Morphogenesis and Body Plan','','','','','','','','','','','','','','','','','','','','',0.000,0.00,'','AACBNC_1997'),(528,'AACBNC',1997,'\"Establishment of dorso-ventral axis in a relatively well-understood system. Drosophila.. Maternally controlled polarity genes in the egg: morphogens and morphogen gradients to establish positional information; segmentation genes; homeotic genes specifying position-specific developmental programs (cf. \"\"master genes\"\"). - Mammalian gastrulation\"','EMBRYOLOGY','CELLULAR AND DEVELOPMENTAL MECHANISMS','Tissue Morphogenesis and Body Plan','','','','','','','','','','','','','','','','','','','','',0.000,0.00,'','AACBNC_1997'),(529,'AACBNC',1997,'Vertebrate body axis (see Early embryogenesis and gastullation).','EMBRYOLOGY','CELLULAR AND DEVELOPMENTAL MECHANISMS','Tissue Morphogenesis and Body Plan','','','','','','','','','','','','','','','','','','','','',0.000,0.00,'','AACBNC_1997'),(530,'AACBNC',1997,'\"Definition of neoplasms (benign, malignant) - Cancer\"','EMBRYOLOGY','CELLULAR AND DEVELOPMENTAL MECHANISMS','Development and Cancer','','','','','','','','','','','','','','','','','','','','',0.000,0.00,'','AACBNC_1997'),(531,'AACBNC',1997,'\"Carcinogenesis: heritable perturbation of cell regulation, proliferation, invasiveness. mobility.\"','EMBRYOLOGY','CELLULAR AND DEVELOPMENTAL MECHANISMS','Development and Cancer','','','','','','','','','','','','','','','','','','','','',0.000,0.00,'','AACBNC_1997'),(532,'AACBNC',1997,'Concepts of genomic instability and progression of cancer cells.','EMBRYOLOGY','CELLULAR AND DEVELOPMENTAL MECHANISMS','Development and Cancer','','','','','','','','','','','','','','','','','','','','',0.000,0.00,'','AACBNC_1997'),(533,'AACBNC',1997,'\"Oncogenes act through their misexpressed and/ or mutated products, regulatoiy molecules of the cell (growth factors, receptors, signalling molecules, nuclear regulatory proteins).\"','EMBRYOLOGY','CELLULAR AND DEVELOPMENTAL MECHANISMS','Development and Cancer','','','','','','','','','','','','','','','','','','','','',0.000,0.00,'','AACBNC_1997'),(534,'AACBNC',1997,'\"Tumor suppressor genes (e.g., Rb, p53) normally enhance cellular control mechanisms and counteract transforming influences. - Retinoblastoma, many other cancers. \"','EMBRYOLOGY','CELLULAR AND DEVELOPMENTAL MECHANISMS','Development and Cancer','','','','','','','','','','','','','','','','','','','','',0.000,0.00,'','AACBNC_1997'),(535,'AACBNC',1997,'Meiosis (1st and 2nd division). - Chromosome anomalies such as Down syndrome','EMBRYOLOGY','EARLY EMBRYOGENESIS AND GASTRULATION','Gametogenesis','','','','','','','','','','','','','','','','','','','','',0.000,0.00,'','AACBNC_1997'),(536,'AACBNC',1997,'Spermatogenesis and timing in the male - Chromosome anomalies such as Down syndrome','EMBRYOLOGY','EARLY EMBRYOGENESIS AND GASTRULATION','Gametogenesis','','','','','','','','','','','','','','','','','','','','',0.000,0.00,'','AACBNC_1997'),(537,'AACBNC',1997,'Oogenesis and timing in the female.','EMBRYOLOGY','EARLY EMBRYOGENESIS AND GASTRULATION','Gametogenesis','','','','','','','','','','','','','','','','','','','','',0.000,0.00,'','AACBNC_1997'),(538,'AACBNC',1997,'Parental imprinting - Hydatidiform mole','EMBRYOLOGY','EARLY EMBRYOGENESIS AND GASTRULATION','Gametogenesis','','','','','','','','','','','','','','','','','','','','',0.000,0.00,'','AACBNC_1997'),(539,'AACBNC',1997,'\"Sperm capacitation, acrosomal reaction. fusion. - Infertility\"','EMBRYOLOGY','EARLY EMBRYOGENESIS AND GASTRULATION','Fertilization and Cleavage','','','','','','','','','','','','','','','','','','','','',0.000,0.00,'','AACBNC_1997'),(540,'AACBNC',1997,'\"Cortical reaction of oocyte, completion of meiosis; combination of pronuclei. - Normal and conjoined twins.\"','EMBRYOLOGY','EARLY EMBRYOGENESIS AND GASTRULATION','Fertilization and Cleavage','','','','','','','','','','','','','','','','','','','','',0.000,0.00,'','AACBNC_1997'),(541,'AACBNC',1997,'Cleavage of zygote to form morula and compact morula.','EMBRYOLOGY','EARLY EMBRYOGENESIS AND GASTRULATION','Fertilization and Cleavage','','','','','','','','','','','','','','','','','','','','',0.000,0.00,'','AACBNC_1997'),(542,'AACBNC',1997,'Chromosome inactivations - Barr body','EMBRYOLOGY','EARLY EMBRYOGENESIS AND GASTRULATION','Fertilization and Cleavage','','','','','','','','','','','','','','','','','','','','',0.000,0.00,'','AACBNC_1997'),(543,'AACBNC',1997,'\"Embryoblast = inner cell mass, primordium of embryo proper.\"','EMBRYOLOGY','EARLY EMBRYOGENESIS AND GASTRULATION','Blastocyst and lmplantation','','','','','','','','','','','','','','','','','','','','',0.000,0.00,'','AACBNC_1997'),(544,'AACBNC',1997,'Trophoblast = formation of extraembryonic membranes. Attachment to and invasion of uterine mucosa - Extrauterine pregnancy ','EMBRYOLOGY','EARLY EMBRYOGENESIS AND GASTRULATION','Blastocyst and lmplantation','','','','','','','','','','','','','','','','','','','','',0.000,0.00,'','AACBNC_1997'),(545,'AACBNC',1997,'Trophoblast differentiation into cytrophoblast and syncytiotrophoblast - Placenta; embryonic / fetal blood supply','EMBRYOLOGY','EARLY EMBRYOGENESIS AND GASTRULATION','Blastocyst and lmplantation','','','','','','','','','','','','','','','','','','','','',0.000,0.00,'','AACBNC_1997'),(546,'AACBNC',1997,'Decldual reaction.','EMBRYOLOGY','EARLY EMBRYOGENESIS AND GASTRULATION','Blastocyst and lmplantation','','','','','','','','','','','','','','','','','','','','',0.000,0.00,'','AACBNC_1997'),(547,'AACBNC',1997,'Placenta and blood supply. - Rh incompatibility','EMBRYOLOGY','EARLY EMBRYOGENESIS AND GASTRULATION','Blastocyst and lmplantation','','','','','','','','','','','','','','','','','','','','',0.000,0.00,'','AACBNC_1997'),(548,'AACBNC',1997,'\"Two germ layers (ectoderm, endoderm/ eplblast, hypoblast): bilaminar disk stage\"','EMBRYOLOGY','EARLY EMBRYOGENESIS AND GASTRULATION','The Bilaminar Embryo','','','','','','','','','','','','','','','','','','','','',0.000,0.00,'','AACBNC_1997'),(549,'AACBNC',1997,'\"Amniotic cavity, yolk sac, extraembryonic coelom.\"','EMBRYOLOGY','EARLY EMBRYOGENESIS AND GASTRULATION','The Bilaminar Embryo','','','','','','','','','','','','','','','','','','','','',0.000,0.00,'','AACBNC_1997'),(550,'AACBNC',1997,'\"Extraembryonlc membranes: amnion, extraembryonlc mesoderm, chorion.\"','EMBRYOLOGY','EARLY EMBRYOGENESIS AND GASTRULATION','The Bilaminar Embryo','','','','','','','','','','','','','','','','','','','','',0.000,0.00,'','AACBNC_1997'),(551,'AACBNC',1997,'Development of the trilaminar embryo and the body axis: gastrulatlon.','EMBRYOLOGY','EARLY EMBRYOGENESIS AND GASTRULATION','Development of The Trilaminar Embryo and The Body Axis: Gastrulation','','','','','','','','','','','','','','','','','','','','',0.000,0.00,'','AACBNC_1997'),(552,'AACBNC',1997,'\"Amphibian model: inductive role of dorsal blastopore lip (Spemann\'s Organizer); control of gastrulation movements, cell invaginatlon, formation of notochord.\"','EMBRYOLOGY','EARLY EMBRYOGENESIS AND GASTRULATION','Development of The Trilaminar Embryo and The Body Axis: Gastrulation','','','','','','','','','','','','','','','','','','','','',0.000,0.00,'','AACBNC_1997'),(553,'AACBNC',1997,'\"Role of morphogens (activin, TGF, etc.), goosecoid gene, anterio-posterior gradient of retlnoic acid, HOX genes - Teratology, segmentation defects \"','EMBRYOLOGY','EARLY EMBRYOGENESIS AND GASTRULATION','Development of The Trilaminar Embryo and The Body Axis: Gastrulation','','','','','','','','','','','','','','','','','','','','',0.000,0.00,'','AACBNC_1997'),(554,'AACBNC',1997,'Mammalian embryo: Heusen\'s node equivalent to dorsal segmentation blastopore lip; goosecoid gene expression and gradient of retlnolc acid. - Brain ','EMBRYOLOGY','EARLY EMBRYOGENESIS AND GASTRULATION','Development of The Trilaminar Embryo and The Body Axis: Gastrulation','','','','','','','','','','','','','','','','','','','','',0.000,0.00,'','AACBNC_1997'),(555,'AACBNC',1997,'Primitive streak as cell invagination site and first manifestation of body axis. - Twinning ','EMBRYOLOGY','EARLY EMBRYOGENESIS AND GASTRULATION','Development of The Trilaminar Embryo and The Body Axis: Gastrulation','','','','','','','','','','','','','','','','','','','','',0.000,0.00,'','AACBNC_1997'),(556,'AACBNC',1997,'\"Notochord, lateral mesoderm, cardiogenic plate.\"','EMBRYOLOGY','THE DEVELOPMENT OF BODY CAVITIES','','','','','','','','','','','','','','','','','','','','','',0.000,0.00,'','AACBNC_1997'),(557,'AACBNC',1997,'Body folding and fusion - Cantrell pentalogy : Cleft sternum ','EMBRYOLOGY','THE DEVELOPMENT OF BODY CAVITIES','','','','','','','','','','','','','','','','','','','','','',0.000,0.00,'','AACBNC_1997'),(558,'AACBNC',1997,'\"Extra vs. intraembryonic coelom - Omphalocele, gastroschisis\"','EMBRYOLOGY','THE DEVELOPMENT OF BODY CAVITIES','','','','','','','','','','','','','','','','','','','','','',0.000,0.00,'','AACBNC_1997'),(559,'AACBNC',1997,'The development of body cavities - Serous membranes','EMBRYOLOGY','THE DEVELOPMENT OF BODY CAVITIES','','','','','','','','','','','','','','','','','','','','','',0.000,0.00,'','AACBNC_1997'),(560,'AACBNC',1997,'The development of body cavities - Mesenteries','EMBRYOLOGY','THE DEVELOPMENT OF BODY CAVITIES','','','','','','','','','','','','','','','','','','','','','',0.000,0.00,'','AACBNC_1997'),(561,'AACBNC',1997,'Septum transversum - Diaphragmatic hernia and varieties ','EMBRYOLOGY','THE DEVELOPMENT OF BODY CAVITIES','','','','','','','','','','','','','','','','','','','','','',0.000,0.00,'','AACBNC_1997'),(562,'AACBNC',1997,'The development of body cavities - Pericardium','EMBRYOLOGY','THE DEVELOPMENT OF BODY CAVITIES','','','','','','','','','','','','','','','','','','','','','',0.000,0.00,'','AACBNC_1997'),(563,'AACBNC',1997,'The development of body cavities - Pleural cavity','EMBRYOLOGY','THE DEVELOPMENT OF BODY CAVITIES','','','','','','','','','','','','','','','','','','','','','',0.000,0.00,'','AACBNC_1997'),(564,'AACBNC',1997,'The development of body cavities - Peritoneal cavity','EMBRYOLOGY','PLACENTA AND FETAL MEMBRANES','','','','','','','','','','','','','','','','','','','','','',0.000,0.00,'','AACBNC_1997'),(565,'AACBNC',1997,'Early placental establishment - Chorion','EMBRYOLOGY','PLACENTA AND FETAL MEMBRANES','Early Placental Establishment','','','','','','','','','','','','','','','','','','','','',0.000,0.00,'','AACBNC_1997'),(566,'AACBNC',1997,'Early placental establishment - Decidua','EMBRYOLOGY','PLACENTA AND FETAL MEMBRANES','Early Placental Establishment','','','','','','','','','','','','','','','','','','','','',0.000,0.00,'','AACBNC_1997'),(567,'AACBNC',1997,'Early placental establishment - Syncytium / endothelial cells - Syncytial knots','EMBRYOLOGY','PLACENTA AND FETAL MEMBRANES','Early Placental Establishment','','','','','','','','','','','','','','','','','','','','',0.000,0.00,'','AACBNC_1997'),(568,'AACBNC',1997,'Placental vasculature - Spinal artery','EMBRYOLOGY','PLACENTA AND FETAL MEMBRANES','Placental Vasculature','','','','','','','','','','','','','','','','','','','','',0.000,0.00,'','AACBNC_1997'),(569,'AACBNC',1997,'Placental vasculature - Umbilical A. and V. ','EMBRYOLOGY','PLACENTA AND FETAL MEMBRANES','Placental Vasculature','','','','','','','','','','','','','','','','','','','','',0.000,0.00,'','AACBNC_1997'),(570,'AACBNC',1997,'Placental vasculature - Umbilical cord - Umbilical hernia  ','EMBRYOLOGY','PLACENTA AND FETAL MEMBRANES','Placental Vasculature','','','','','','','','','','','','','','','','','','','','',0.000,0.00,'','AACBNC_1997'),(571,'AACBNC',1997,'\"Placental functions - Placental \"\"barrier\"\" - Teratologv\"','EMBRYOLOGY','PLACENTA AND FETAL MEMBRANES','Placental Functions','','','','','','','','','','','','','','','','','','','','',0.000,0.00,'','AACBNC_1997'),(572,'AACBNC',1997,'Placental functions - Placental transport - Rh incompatibility','EMBRYOLOGY','PLACENTA AND FETAL MEMBRANES','Placental Functions','','','','','','','','','','','','','','','','','','','','',0.000,0.00,'','AACBNC_1997'),(573,'AACBNC',1997,'Placental functions - Hormones - Cancer','EMBRYOLOGY','PLACENTA AND FETAL MEMBRANES','Placental Functions','','','','','','','','','','','','','','','','','','','','',0.000,0.00,'','AACBNC_1997'),(574,'AACBNC',1997,'Cotyledons - Maternal surface ','EMBRYOLOGY','PLACENTA AND FETAL MEMBRANES','','','','','','','','','','','','','','','','','','','','','',0.000,0.00,'','AACBNC_1997'),(575,'AACBNC',1997,'Amniotic fluid - Polyhydramnios. oligohydramnios','EMBRYOLOGY','PLACENTA AND FETAL MEMBRANES','','','','','','','','','','','','','','','','','','','','','',0.000,0.00,'','AACBNC_1997'),(576,'AACBNC',1997,'Amnion - Amniotic bands','EMBRYOLOGY','PLACENTA AND FETAL MEMBRANES','','','','','','','','','','','','','','','','','','','','','',0.000,0.00,'','AACBNC_1997'),(577,'AACBNC',1997,'Somite formation.','EMBRYOLOGY','MUSCULOSKELETAL SYSTEM','Skeletal Muscle','','','','','','','','','','','','','','','','','','','','',0.000,0.00,'','AACBNC_1997'),(578,'AACBNC',1997,'\"Somite differentiation - formation of myotome, dermatome and sclerotome - Fish myotomes, removal. \"','EMBRYOLOGY','MUSCULOSKELETAL SYSTEM','Skeletal Muscle','','','','','','','','','','','','','','','','','','','','',0.000,0.00,'','AACBNC_1997'),(579,'AACBNC',1997,'Epimeres and hypomeres','EMBRYOLOGY','MUSCULOSKELETAL SYSTEM','Skeletal Muscle','','','','','','','','','','','','','','','','','','','','',0.000,0.00,'','AACBNC_1997'),(580,'AACBNC',1997,'Epaxial and hypaxial muscles.','EMBRYOLOGY','MUSCULOSKELETAL SYSTEM','Skeletal Muscle','','','','','','','','','','','','','','','','','','','','',0.000,0.00,'','AACBNC_1997'),(581,'AACBNC',1997,'Limb muscles - Somitic origin Christ somite labelling exp\'s Chick-quail grafting exp\'s','EMBRYOLOGY','MUSCULOSKELETAL SYSTEM','Limb Muscles','','','','','','','','','','','','','','','','','','','','',0.000,0.00,'','AACBNC_1997'),(582,'AACBNC',1997,'Limb muscles - Extensor and flexor masses','EMBRYOLOGY','MUSCULOSKELETAL SYSTEM','Limb Muscles','','','','','','','','','','','','','','','','','','','','',0.000,0.00,'','AACBNC_1997'),(583,'AACBNC',1997,'Connective tissue determines muscle location.','EMBRYOLOGY','MUSCULOSKELETAL SYSTEM','Limb Muscles','','','','','','','','','','','','','','','','','','','','',0.000,0.00,'','AACBNC_1997'),(584,'AACBNC',1997,'Skeletal muscle differentiation - In vitro differentiation','EMBRYOLOGY','MUSCULOSKELETAL SYSTEM','Limb Muscles','','','','','','','','','','','','','','','','','','','','',0.000,0.00,'','AACBNC_1997'),(585,'AACBNC',1997,'\"Myoblast fusion - MyoD, Myf-5 Myogenin, Myf-6\"','EMBRYOLOGY','MUSCULOSKELETAL SYSTEM','Limb Muscles','','','','','','','','','','','','','','','','','','','','',0.000,0.00,'','AACBNC_1997'),(586,'AACBNC',1997,'Fibrillogenesis','EMBRYOLOGY','MUSCULOSKELETAL SYSTEM','Limb Muscles','','','','','','','','','','','','','','','','','','','','',0.000,0.00,'','AACBNC_1997'),(587,'AACBNC',1997,'Somitomeres','EMBRYOLOGY','MUSCULOSKELETAL SYSTEM','Limb Muscles','','','','','','','','','','','','','','','','','','','','',0.000,0.00,'','AACBNC_1997'),(588,'AACBNC',1997,'Smooth muscle of the gut. trachea and bronchi (and associated blood vessels) are derived from the Splanchnic layer of the lateral plate mesoderm.','EMBRYOLOGY','MUSCULOSKELETAL SYSTEM','Smooth Muscle','','','','','','','','','','','','','','','','','','','','',0.000,0.00,'','AACBNC_1997'),(589,'AACBNC',1997,'Smooth muscle In blood vessels within remainder of body is derived from regional mesenchyme.','EMBRYOLOGY','MUSCULOSKELETAL SYSTEM','Smooth Muscle','','','','','','','','','','','','','','','','','','','','',0.000,0.00,'','AACBNC_1997'),(590,'AACBNC',1997,'Smooth muscle in iris of eye is derived from ectodenn.','EMBRYOLOGY','MUSCULOSKELETAL SYSTEM','Smooth Muscle','','','','','','','','','','','','','','','','','','','','',0.000,0.00,'','AACBNC_1997'),(591,'AACBNC',1997,'Cardiac Muscle','EMBRYOLOGY','MUSCULOSKELETAL SYSTEM','','','','','','','','','','','','','','','','','','','','','',0.000,0.00,'','AACBNC_1997'),(592,'AACBNC',1997,'\"Skeletal system (excluding limbs) - Initial development from paraxial and lateral plate mesoderm, and neural crest.\"','EMBRYOLOGY','SKELETAL SYSTEM (excluding limb)','','','','','','','','','','','','','','','','','','','','','',0.000,0.00,'','AACBNC_1997'),(593,'AACBNC',1997,'Skeletal system (excluding limbs) - Membranous ossification','EMBRYOLOGY','SKELETAL SYSTEM (excluding limb)','','','','','','','','','','','','','','','','','','','','','',0.000,0.00,'','AACBNC_1997'),(594,'AACBNC',1997,'Skeletal system (excluding limbs) - Endochondral ossification','EMBRYOLOGY','SKELETAL SYSTEM (excluding limb)','','','','','','','','','','','','','','','','','','','','','',0.000,0.00,'','AACBNC_1997'),(595,'AACBNC',1997,'\"Skull - neurocranium, viscerocranium - Encephalocele, craniosynostosis\"','EMBRYOLOGY','SKELETAL SYSTEM (excluding limb)','','','','','','','','','','','','','','','','','','','','','',0.000,0.00,'','AACBNC_1997'),(596,'AACBNC',1997,'\"Vertebral column/ sclerotomes - Scoliosis, spina bifida. Hox genes\"','EMBRYOLOGY','SKELETAL SYSTEM (excluding limb)','','','','','','','','','','','','','','','','','','','','','',0.000,0.00,'','AACBNC_1997'),(597,'AACBNC',1997,'lntervertebral discs - Dwarfism','EMBRYOLOGY','SKELETAL SYSTEM (excluding limb)','','','','','','','','','','','','','','','','','','','','','',0.000,0.00,'','AACBNC_1997'),(598,'AACBNC',1997,'Ribs and sternum','EMBRYOLOGY','SKELETAL SYSTEM (excluding limb)','','','','','','','','','','','','','','','','','','','','','',0.000,0.00,'','AACBNC_1997'),(599,'AACBNC',1997,'Initiation of limb development. - Molecular / experimental correlates. Amelia.','EMBRYOLOGY','LIMB DEVELOPMENT','','','','','','','','','','','','','','','','','','','','','',0.000,0.00,'','AACBNC_1997'),(600,'AACBNC',1997,'Outgrowth of the limb bud. - Effects of ridge removal or duplication.','EMBRYOLOGY','LIMB DEVELOPMENT','Outgrowth of The Limb Bud','','','','','','','','','','','','','','','','','','','','',0.000,0.00,'','AACBNC_1997'),(601,'AACBNC',1997,'\"Apical ectodermal ridge - structure and function. - Gene expression in ridge, Growth factor production, Mutations affecting the apical ridge. \"','EMBRYOLOGY','LIMB DEVELOPMENT','Outgrowth of The Limb Bud','','','','','','','','','','','','','','','','','','','','',0.000,0.00,'','AACBNC_1997'),(602,'AACBNC',1997,'\"Mesoderm of the limb bud - Role in determining limb morphogenesis-structure/ function experimental anaylsis. Patterns of Hox gene expression. Mutants involving mesoderm of limb bud. e.g., polydactyly. Mesodermal-ectodermal Interactions. \"','EMBRYOLOGY','LIMB DEVELOPMENT','Outgrowth of The Limb Bud','','','','','','','','','','','','','','','','','','','','',0.000,0.00,'','AACBNC_1997'),(603,'AACBNC',1997,'Cell death In the developing limb. - Apoptosls In general. Syndactyly.','EMBRYOLOGY','LIMB DEVELOPMENT','Outgrowth of The Limb Bud','','','','','','','','','','','','','','','','','','','','',0.000,0.00,'','AACBNC_1997'),(604,'AACBNC',1997,'Zone of polarizing activity. - Nature of the polarizing signal. Role of sonic hedgehog gene.','EMBRYOLOGY','LIMB DEVELOPMENT','Morphogenetic Principles','','','','','','','','','','','','','','','','','','','','',0.000,0.00,'','AACBNC_1997'),(605,'AACBNC',1997,'\"Positional information, progress zone. - Retinoic acid effects on limb morphogenesis. Altered patterns of Hox gene in relation to disturbed patterns of morphogenesis. \"','EMBRYOLOGY','LIMB DEVELOPMENT','Development of Limb Tissues','','','','','','','','','','','','','','','','','','','','',0.000,0.00,'','AACBNC_1997'),(606,'AACBNC',1997,'Development of limb tissues - Skeleton - Hemimelias. ','EMBRYOLOGY','LIMB DEVELOPMENT','Development of Limb Tissues','','','','','','','','','','','','','','','','','','','','',0.000,0.00,'','AACBNC_1997'),(607,'AACBNC',1997,'Development of limb tissues - Musculature - Relate to origins from somites. Myogenic regulatory factors in muscle development. ','EMBRYOLOGY','LIMB DEVELOPMENT','Development of Limb Tissues','','','','','','','','','','','','','','','','','','','','',0.000,0.00,'','AACBNC_1997'),(608,'AACBNC',1997,'Development of limb tissues - Innervation - Relate to general principles of neuronal elongation and pathfinding. Innervation of muscle fibers. ','EMBRYOLOGY','LIMB DEVELOPMENT','Development of Limb Tissues','','','','','','','','','','','','','','','','','','','','',0.000,0.00,'','AACBNC_1997'),(609,'AACBNC',1997,'Development of limb tissues - Vasculature - Relate early vascular patterns to adult patterns of vessels. ','EMBRYOLOGY','LIMB DEVELOPMENT','','','','','','','','','','','','','','','','','','','','','',0.000,0.00,'','AACBNC_1997'),(610,'AACBNC',1997,'\"Limb anomalies not related to processes in limb development. - Intrauterine specific amputations. Clubfoot (talipes equionvarus) Phocomelia, Macromelia \"','EMBRYOLOGY','LIMB DEVELOPMENT','','','','','','','','','','','','','','','','','','','','','',0.000,0.00,'','AACBNC_1997'),(611,'AACBNC',1997,'Incidence of congenital malformation - Reported incidence related to level of scrutiny. ','EMBRYOLOGY','TERATOLOGY','General Principles','','','','','','','','','','','','','','','','','','','','',0.000,0.00,'','AACBNC_1997'),(612,'AACBNC',1997,'Interactions between genetics and environment. - Cleft Palate','EMBRYOLOGY','TERATOLOGY','General Principles','','','','','','','','','','','','','','','','','','','','',0.000,0.00,'','AACBNC_1997'),(613,'AACBNC',1997,'Factors associated with anomalies. - Parental age. Season of year. Country of residence. Race. Familial tendencies.','EMBRYOLOGY','TERATOLOGY','General Principles','','','','','','','','','','','','','','','','','','','','',0.000,0.00,'','AACBNC_1997'),(614,'AACBNC',1997,'Abnormal chromosome numbers. - Trisomies; rnonosomies; polvploidy','EMBRYOLOGY','TERATOLOGY','Causes of Malformations','Genetic Factors','','','','','','','','','','','','','','','','','','','',0.000,0.00,'','AACBNC_1997'),(615,'AACBNC',1997,'Abnormal chromosome structure - Various syndromes.','EMBRYOLOGY','TERATOLOGY','Causes of Malformations','Genetic Factors','','','','','','','','','','','','','','','','','','','',0.000,0.00,'','AACBNC_1997'),(616,'AACBNC',1997,'Genetic mutations. - Various genetic diseases.','EMBRYOLOGY','TERATOLOGY','Causes of Malformations','Genetic Factors','','','','','','','','','','','','','','','','','','','',0.000,0.00,'','AACBNC_1997'),(617,'AACBNC',1997,'\"Maternal infections. - e.g., Rubella\"','EMBRYOLOGY','TERATOLOGY','Causes of Malformations','Environmental Factors','','','','','','','','','','','','','','','','','','','',0.000,0.00,'','AACBNC_1997'),(618,'AACBNC',1997,'\"Chemical teratogens. - Various, e.g .. thalidomide, alcohol. retinoic acid.\"','EMBRYOLOGY','TERATOLOGY','Causes of Malformations','Environmental Factors','','','','','','','','','','','','','','','','','','','',0.000,0.00,'','AACBNC_1997'),(619,'AACBNC',1997,'Ionizing radiations. - X-rays. nuclear accidents.','EMBRYOLOGY','TERATOLOGY','Causes of Malformations','Environmental Factors','','','','','','','','','','','','','','','','','','','',0.000,0.00,'','AACBNC_1997'),(620,'AACBNC',1997,'\"Maternal factors. - Various, e.g., diabetes, smoking, alcohol\"','EMBRYOLOGY','TERATOLOGY','Causes of Malformations','Environmental Factors','','','','','','','','','','','','','','','','','','','',0.000,0.00,'','AACBNC_1997'),(621,'AACBNC',1997,'\"Mechanical factors. - e.g., Amniotic bands, oligohyramnios.\"','EMBRYOLOGY','TERATOLOGY','Causes of Malformations','Environmental Factors','','','','','','','','','','','','','','','','','','','',0.000,0.00,'','AACBNC_1997'),(622,'AACBNC',1997,'Faulty inductions - e.g. renal agenesis','EMBRYOLOGY','TERATOLOGY','Causes of Malformations','Developmental Basis for Malformations','','','','','','','','','','','','','','','','','','','',0.000,0.00,'','AACBNC_1997'),(623,'AACBNC',1997,'\"Absence of cell death - e.g., syndactyly\"','EMBRYOLOGY','TERATOLOGY','Causes of Malformations','Developmental Basis for Malformations','','','','','','','','','','','','','','','','','','','',0.000,0.00,'','AACBNC_1997'),(624,'AACBNC',1997,'Failure of tube formation - e.g. rachischisis','EMBRYOLOGY','TERATOLOGY','Causes of Malformations','Developmental Basis for Malformations','','','','','','','','','','','','','','','','','','','',0.000,0.00,'','AACBNC_1997'),(625,'AACBNC',1997,'\"Disturbances in tissue resorption - e.g., anal atresia \"','EMBRYOLOGY','TERATOLOGY','Causes of Malformations','Developmental Basis for Malformations','','','','','','','','','','','','','','','','','','','',0.000,0.00,'','AACBNC_1997'),(626,'AACBNC',1997,'\"Failure of migration - e.g., pelvic kidney\"','EMBRYOLOGY','TERATOLOGY','Causes of Malformations','Developmental Basis for Malformations','','','','','','','','','','','','','','','','','','','',0.000,0.00,'','AACBNC_1997'),(627,'AACBNC',1997,'Failure of fusion - e.g. cleft palate','EMBRYOLOGY','TERATOLOGY','Causes of Malformations','Developmental Basis for Malformations','','','','','','','','','','','','','','','','','','','',0.000,0.00,'','AACBNC_1997'),(628,'AACBNC',1997,'\"Hypoplasia - e.g., first arch syndrome\"','EMBRYOLOGY','TERATOLOGY','Causes of Malformations','Developmental Basis for Malformations','','','','','','','','','','','','','','','','','','','',0.000,0.00,'','AACBNC_1997'),(629,'AACBNC',1997,'Duplications - e.g. conjoined twins','EMBRYOLOGY','TERATOLOGY','Causes of Malformations','Developmental Basis for Malformations','','','','','','','','','','','','','','','','','','','',0.000,0.00,'','AACBNC_1997'),(630,'AACBNC',1997,'Early heart development - Cellular origins','EMBRYOLOGY','CIRCULATORY SYSTEM','Early Heart Development','','','','','','','','','','','','','','','','','','','','',0.000,0.00,'','AACBNC_1997'),(631,'AACBNC',1997,'\"Fusion and looping of cardiac primordia. - Asymmetry, dextrocardia.\"','EMBRYOLOGY','CIRCULATORY SYSTEM','Early Heart Development','','','','','','','','','','','','','','','','','','','','',0.000,0.00,'','AACBNC_1997'),(632,'AACBNC',1997,'Early atrioventrtcular partitioning - Hox genes; Inductions','EMBRYOLOGY','CIRCULATORY SYSTEM','Early Heart Development','','','','','','','','','','','','','','','','','','','','',0.000,0.00,'','AACBNC_1997'),(633,'AACBNC',1997,'Partitioning of atria - Atrial septal defects.','EMBRYOLOGY','CIRCULATORY SYSTEM','Later Development','','','','','','','','','','','','','','','','','','','','',0.000,0.00,'','AACBNC_1997'),(634,'AACBNC',1997,'Partitioning of ventricles. - Ventricular septal defects.','EMBRYOLOGY','CIRCULATORY SYSTEM','Later Development','','','','','','','','','','','','','','','','','','','','',0.000,0.00,'','AACBNC_1997'),(635,'AACBNC',1997,'Atrioventricular valves. - Valvular defects.','EMBRYOLOGY','CIRCULATORY SYSTEM','Later Development','','','','','','','','','','','','','','','','','','','','',0.000,0.00,'','AACBNC_1997'),(636,'AACBNC',1997,'Conducting system.','EMBRYOLOGY','CIRCULATORY SYSTEM','Later Development','','','','','','','','','','','','','','','','','','','','',0.000,0.00,'','AACBNC_1997'),(637,'AACBNC',1997,'Cardiac function. - Correlations with development of EKG.','EMBRYOLOGY','CIRCULATORY SYSTEM','Later Development','','','','','','','','','','','','','','','','','','','','',0.000,0.00,'','AACBNC_1997'),(638,'AACBNC',1997,'Early angiogenesis. - Angiogenesis factors','EMBRYOLOGY','CIRCULATORY SYSTEM','Later Development','','','','','','','','','','','','','','','','','','','','',0.000,0.00,'','AACBNC_1997'),(639,'AACBNC',1997,'Aortic arch system. - Adult dertvatives of arches; Arch anomalies.','EMBRYOLOGY','CIRCULATORY SYSTEM','Vascular System','Arterial System','','','','','','','','','','','','','','','','','','','',0.000,0.00,'','AACBNC_1997'),(640,'AACBNC',1997,'Branches of aorta. - Adult derivatives.','EMBRYOLOGY','CIRCULATORY SYSTEM','Vascular System','Arterial System','','','','','','','','','','','','','','','','','','','',0.000,0.00,'','AACBNC_1997'),(641,'AACBNC',1997,'\"Cardinal veins. - Adult derivatives, anomalies.\"','EMBRYOLOGY','CIRCULATORY SYSTEM','Vascular System','Arterial System','','','','','','','','','','','','','','','','','','','',0.000,0.00,'','AACBNC_1997'),(642,'AACBNC',1997,'Vitelline and umbilical - lntrahepatic shunts. portal vein.','EMBRYOLOGY','CIRCULATORY SYSTEM','Vascular System','Venous System','','','','','','','','','','','','','','','','','','','',0.000,0.00,'','AACBNC_1997'),(643,'AACBNC',1997,'Pulmonary veins - Anomalies','EMBRYOLOGY','CIRCULATORY SYSTEM','Vascular System','Venous System','','','','','','','','','','','','','','','','','','','',0.000,0.00,'','AACBNC_1997'),(644,'AACBNC',1997,'\"Lymphatic System - Cystic hydroma, lymphangioma\"','EMBRYOLOGY','CIRCULATORY SYSTEM','Vascular System','Venous System','','','','','','','','','','','','','','','','','','','',0.000,0.00,'','AACBNC_1997'),(645,'AACBNC',1997,'\"Overall pattern, shunts, extraembryonic vessels. - Pattern of blood flow in fetus; function of shunts\"','EMBRYOLOGY','CIRCULATORY SYSTEM','Vascular System','','','','','','','','','','','','','','','','','','','','',0.000,0.00,'','AACBNC_1997'),(646,'AACBNC',1997,'Changes at birth. - Closure of shunts; changes in intracardiac blood flow; regression of umbilical circulation; anomalies related to persistence of shunts.','EMBRYOLOGY','CIRCULATORY SYSTEM','Fetal Circulation','','','','','','','','','','','','','','','','','','','','',0.000,0.00,'','AACBNC_1997'),(647,'AACBNC',1997,'\"Formation of foregut, hindgut and midgut.\"','EMBRYOLOGY','CIRCULATORY SYSTEM','Fetal Circulation','','','','','','','','','','','','','','','','','','','','',0.000,0.00,'','AACBNC_1997'),(648,'AACBNC',1997,'Role of rnesodenn-endoderm interactions in endodenn differentiation','EMBRYOLOGY','DIGESTIVE SYSTEM','','','','','','','','','','','','','','','','','','','','','',0.000,0.00,'','AACBNC_1997'),(649,'AACBNC',1997,'Formation of esophagus. - Esophageal atresia','EMBRYOLOGY','DIGESTIVE SYSTEM','','','','','','','','','','','','','','','','','','','','','',0.000,0.00,'','AACBNC_1997'),(650,'AACBNC',1997,'Formation of stomach from foregut','EMBRYOLOGY','DIGESTIVE SYSTEM','','','','','','','','','','','','','','','','','','','','','',0.000,0.00,'','AACBNC_1997'),(651,'AACBNC',1997,'Rotation of stomach','EMBRYOLOGY','DIGESTIVE SYSTEM','Formation of Stomach From Foregut','','','','','','','','','','','','','','','','','','','','',0.000,0.00,'','AACBNC_1997'),(652,'AACBNC',1997,'\"Greater and lesser curvatures, fundus, pylorus, omental bursa, and epiploic foramen - Pyloric stenosis\"','EMBRYOLOGY','DIGESTIVE SYSTEM','Formation of Stomach From Foregut','','','','','','','','','','','','','','','','','','','','',0.000,0.00,'','AACBNC_1997'),(653,'AACBNC',1997,'Formation of duodenum from caudal foregut and cranial midgut. change of position with rotation of stomach.','EMBRYOLOGY','DIGESTIVE SYSTEM','','','','','','','','','','','','','','','','','','','','','',0.000,0.00,'','AACBNC_1997'),(654,'AACBNC',1997,'\"Formation of liver from hepatic diverticulum. Role of septum transversum, appearance of bile duct, gallbladder and cystic duct. Formation of lesser omentum and falciform ligament. - Atresia of bile duct gallbladder. \"','EMBRYOLOGY','DIGESTIVE SYSTEM','','','','','','','','','','','','','','','','','','','','','',0.000,0.00,'','AACBNC_1997'),(655,'AACBNC',1997,'Formation of pancreas from dorsal and ventral pancreatic buds. Formation of main and accessory pancreatic islets-insulin - Annular pancreas ','EMBRYOLOGY','DIGESTIVE SYSTEM','','','','','','','','','','','','','','','','','','','','','',0.000,0.00,'','AACBNC_1997'),(656,'AACBNC',1997,'\"Formation of small intestine and cranial 2/3 of transverse colon from midgut. Rotation and retraction of intestinal loop. - Meckel\'s diverticulum, Umbilical fistula omphalocele, abnormal rotation of intestinal loop. \"','EMBRYOLOGY','DIGESTIVE SYSTEM','','','','','','','','','','','','','','','','','','','','','',0.000,0.00,'','AACBNC_1997'),(657,'AACBNC',1997,'Formation of remainder of large intestine from hindgut. - Megacolon','EMBRYOLOGY','DIGESTIVE SYSTEM','','','','','','','','','','','','','','','','','','','','','',0.000,0.00,'','AACBNC_1997'),(658,'AACBNC',1997,'Urorectal septum divides cloaca into anorectal canal and primitive urogenital sinus. Anal membrane ruptures to open the rectum. - Imperforate anus','EMBRYOLOGY','DIGESTIVE SYSTEM','','','','','','','','','','','','','','','','','','','','','',0.000,0.00,'','AACBNC_1997'),(659,'AACBNC',1997,'Formation of the foregut.','EMBRYOLOGY','RESPIRATORY SYSTEM','','','','','','','','','','','','','','','','','','','','','',0.000,0.00,'','AACBNC_1997'),(660,'AACBNC',1997,'\"Respiratory diverticulum and formation of trachea and esophagus - Lung agenesis, ectopic lung lobes. Tracheo-esophageal fistula\"','EMBRYOLOGY','RESPIRATORY SYSTEM','','','','','','','','','','','','','','','','','','','','','',0.000,0.00,'','AACBNC_1997'),(661,'AACBNC',1997,'Formation of larynx from mesenchyme of 4th and 6th pharyngeal arches.','EMBRYOLOGY','RESPIRATORY SYSTEM','','','','','','','','','','','','','','','','','','','','','',0.000,0.00,'','AACBNC_1997'),(662,'AACBNC',1997,'Development of trachea and lung buds from the respiratory diverticulum. - Fistulas ','EMBRYOLOGY','RESPIRATORY SYSTEM','','','','','','','','','','','','','','','','','','','','','',0.000,0.00,'','AACBNC_1997'),(663,'AACBNC',1997,'Review formation of primitive pleural cavities and pleura.','EMBRYOLOGY','RESPIRATORY SYSTEM','','','','','','','','','','','','','','','','','','','','','',0.000,0.00,'','AACBNC_1997'),(664,'AACBNC',1997,'Formation of bronchi and bronchioli','EMBRYOLOGY','RESPIRATORY SYSTEM','Morphogenesis of Lungs','','','','','','','','','','','','','','','','','','','','',0.000,0.00,'','AACBNC_1997'),(665,'AACBNC',1997,'Terminal sacs','EMBRYOLOGY','RESPIRATORY SYSTEM','Morphogenesis of Lungs','','','','','','','','','','','','','','','','','','','','',0.000,0.00,'','AACBNC_1997'),(666,'AACBNC',1997,'Alveolar epithelial cells surfactant','EMBRYOLOGY','RESPIRATORY SYSTEM','Morphogenesis of Lungs','','','','','','','','','','','','','','','','','','','','',0.000,0.00,'','AACBNC_1997'),(667,'AACBNC',1997,'Changes in lungs at birth - Insufficient surfactant leads to Respiratory Distress Syndrome.','EMBRYOLOGY','RESPIRATORY SYSTEM','','','','','','','','','','','','','','','','','','','','','',0.000,0.00,'','AACBNC_1997'),(668,'AACBNC',1997,'\"Early forms of kidney, pronephros, mesonephros - Comparative anatomy of kidneys\"','EMBRYOLOGY','UROGENITAL SYSTEM','Urinary System','','','','','','','','','','','','','','','','','','','','',0.000,0.00,'','AACBNC_1997'),(669,'AACBNC',1997,'\"Intermediate mesoderm, urogenital ridge and segmented nephrogenlc cord.\"','EMBRYOLOGY','UROGENITAL SYSTEM','Urinary System','','','','','','','','','','','','','','','','','','','','',0.000,0.00,'','AACBNC_1997'),(670,'AACBNC',1997,'Temporal and spatial (anterto-postertor) progression of nephrogenlc cord differentiation.','EMBRYOLOGY','UROGENITAL SYSTEM','Urinary System','','','','','','','','','','','','','','','','','','','','',0.000,0.00,'','AACBNC_1997'),(671,'AACBNC',1997,'Pronephros and primary nephric duct.','EMBRYOLOGY','UROGENITAL SYSTEM','Urinary System','','','','','','','','','','','','','','','','','','','','',0.000,0.00,'','AACBNC_1997'),(672,'AACBNC',1997,'Mesonephros and Wolffian duct; excretory epithelium versus collecting duct. - Renal agenesis','EMBRYOLOGY','UROGENITAL SYSTEM','Urinary System','','','','','','','','','','','','','','','','','','','','',0.000,0.00,'','AACBNC_1997'),(673,'AACBNC',1997,'\"Metanephric mesenchyrne and metanephric diverticulurn: reciprocal induction. Roles of WT-1 gene, ECM (syndecan), growth factors. - Wilm\'s tumor \"','EMBRYOLOGY','UROGENITAL SYSTEM','Urinary System','','','','','','','','','','','','','','','','','','','','',0.000,0.00,'','AACBNC_1997'),(674,'AACBNC',1997,'\"Assembly of nephron: excretory tubules, capillaries, collecting tubules - Polycystic kidney\"','EMBRYOLOGY','UROGENITAL SYSTEM','Urinary System','','','','','','','','','','','','','','','','','','','','',0.000,0.00,'','AACBNC_1997'),(675,'AACBNC',1997,'\"Changes in gross kidney shape and locations - Horseshoe kidney, hypoplastic kidney, pelvic kidney\"','EMBRYOLOGY','UROGENITAL SYSTEM','Urinary System','','','','','','','','','','','','','','','','','','','','',0.000,0.00,'','AACBNC_1997'),(676,'AACBNC',1997,'\"Division of cloaca by urorectal septum. - Bladder exstrophy, imperforate anus, urachal fistula  \"','EMBRYOLOGY','UROGENITAL SYSTEM','\"Ureters, Bladder, Urethra\"','','','','','','','','','','','','','','','','','','','','',0.000,0.00,'','AACBNC_1997'),(677,'AACBNC',1997,'\"Rectum, urogenital sinus.\"','EMBRYOLOGY','UROGENITAL SYSTEM','\"Ureters, Bladder, Urethra\"','','','','','','','','','','','','','','','','','','','','',0.000,0.00,'','AACBNC_1997'),(678,'AACBNC',1997,'Bladder. urachus. allantois.','EMBRYOLOGY','UROGENITAL SYSTEM','\"Ureters, Bladder, Urethra\"','','','','','','','','','','','','','','','','','','','','',0.000,0.00,'','AACBNC_1997'),(679,'AACBNC',1997,'\"Genetic determination of sex. - Sry gene, anomalies of sex chromosome numbers-XO, XXY, etc.\"','EMBRYOLOGY','UROGENITAL SYSTEM','Genital System','','','','','','','','','','','','','','','','','','','','',0.000,0.00,'','AACBNC_1997'),(680,'AACBNC',1997,'Migration of primordial germ cells into gonads. - Teratomas ','EMBRYOLOGY','UROGENITAL SYSTEM','Genital System','','','','','','','','','','','','','','','','','','','','',0.000,0.00,'','AACBNC_1997'),(681,'AACBNC',1997,'Establisment of gonadal sex. - Testis determining factor.','EMBRYOLOGY','UROGENITAL SYSTEM','Genital System','','','','','','','','','','','','','','','','','','','','',0.000,0.00,'','AACBNC_1997'),(682,'AACBNC',1997,'Testes - Correlate testis cords and tunica albuglnea with adult derivatives','EMBRYOLOGY','UROGENITAL SYSTEM','Genital System','Establishment of Gonadal Sex','','','','','','','','','','','','','','','','','','','',0.000,0.00,'','AACBNC_1997'),(683,'AACBNC',1997,'Ovaries - Streak ovaries in Turner\'s syndrome. Follicular develooment.','EMBRYOLOGY','UROGENITAL SYSTEM','Genital System','Establishment of Gonadal Sex','','','','','','','','','','','','','','','','','','','',0.000,0.00,'','AACBNC_1997'),(684,'AACBNC',1997,'Indifferent duct system. - Incorporation of mesonephric duct and tubules into sexual duct system.','EMBRYOLOGY','UROGENITAL SYSTEM','Genital System','','','','','','','','','','','','','','','','','','','','',0.000,0.00,'','AACBNC_1997'),(685,'AACBNC',1997,'\"Regression of Miillerian ducts, Mullerian inhiblting substance\"','EMBRYOLOGY','UROGENITAL SYSTEM','Genital System','Sexual Duct System ','Male Duct System ','','','','','','','','','','','','','','','','','','',0.000,0.00,'','AACBNC_1997'),(686,'AACBNC',1997,'\"Ductus deferens, testosterone and receptors - Testicular feminization sydrome\"','EMBRYOLOGY','UROGENITAL SYSTEM','Genital System','Sexual Duct System ','Male Duct System ','','','','','','','','','','','','','','','','','','',0.000,0.00,'','AACBNC_1997'),(687,'AACBNC',1997,'Accessory sex glands. - Inductions','EMBRYOLOGY','UROGENITAL SYSTEM','Genital System','Sexual Duct System ','Male Duct System ','','','','','','','','','','','','','','','','','','',0.000,0.00,'','AACBNC_1997'),(688,'AACBNC',1997,'Female duct system - Incomplete fusion anomalies of uterus and vagina.','EMBRYOLOGY','UROGENITAL SYSTEM','Genital System','Sexual Duct System ','Male Duct System ','','','','','','','','','','','','','','','','','','',0.000,0.00,'','AACBNC_1997'),(689,'AACBNC',1997,'Descent of gonads - Testes - Cryptorchidsm Ligaments','EMBRYOLOGY','UROGENITAL SYSTEM','Genital System','Descent of Gonads','','','','','','','','','','','','','','','','','','','',0.000,0.00,'','AACBNC_1997'),(690,'AACBNC',1997,'Descent of gonads - Ovaries','EMBRYOLOGY','UROGENITAL SYSTEM','Genital System','Descent of Gonads','','','','','','','','','','','','','','','','','','','',0.000,0.00,'','AACBNC_1997'),(691,'AACBNC',1997,'External genitalia - Indifferent stage - Correlations between male and female structures; ambiguous genitalia.  ','EMBRYOLOGY','UROGENITAL SYSTEM','Genital System','External Genitalia','','','','','','','','','','','','','','','','','','','',0.000,0.00,'','AACBNC_1997'),(692,'AACBNC',1997,'\"External genitalia - Male, role of dihydrotestosterone - Hypospadias\"','EMBRYOLOGY','UROGENITAL SYSTEM','Genital System','External Genitalia','','','','','','','','','','','','','','','','','','','',0.000,0.00,'','AACBNC_1997'),(693,'AACBNC',1997,'External genitalia - Female','EMBRYOLOGY','UROGENITAL SYSTEM','Genital System','External Genitalia','','','','','','','','','','','','','','','','','','','',0.000,0.00,'','AACBNC_1997'),(694,'AACBNC',1997,'Surface ectoderm: epidermis. skin appendages.','EMBRYOLOGY','NERVOUS SYSTEM DEVELOPMENT','Ectodermal Derivatives','','','','','','','','','','','','','','','','','','','','',0.000,0.00,'','AACBNC_1997'),(695,'AACBNC',1997,'Neural tube: CNS','EMBRYOLOGY','NERVOUS SYSTEM DEVELOPMENT','Ectodermal Derivatives','','','','','','','','','','','','','','','','','','','','',0.000,0.00,'','AACBNC_1997'),(696,'AACBNC',1997,'\"Neural crest: PNS, melanocytes, head mesenchyme (part) - Hox family of genes\"','EMBRYOLOGY','NERVOUS SYSTEM DEVELOPMENT','Ectodermal Derivatives','','','','','','','','','','','','','','','','','','','','',0.000,0.00,'','AACBNC_1997'),(697,'AACBNC',1997,'\"Notochord induction of neural plate, formed from dorsal ectoderm.\"','EMBRYOLOGY','NERVOUS SYSTEM DEVELOPMENT','Neurulation','','','','','','','','','','','','','','','','','','','','',0.000,0.00,'','AACBNC_1997'),(698,'AACBNC',1997,'Neural groove and tube; floor plate and motor neuron vs. sensory neuron differentiation.','EMBRYOLOGY','NERVOUS SYSTEM DEVELOPMENT','Neurulation','','','','','','','','','','','','','','','','','','','','',0.000,0.00,'','AACBNC_1997'),(699,'AACBNC',1997,'\"Neural tube closure. - Neural tube defects, e.g. spina bifida.\"','EMBRYOLOGY','NERVOUS SYSTEM DEVELOPMENT','Neurulation','','','','','','','','','','','','','','','','','','','','',0.000,0.00,'','AACBNC_1997'),(700,'AACBNC',1997,'Neural crest formation: segregation and migration of neural crest cells.','EMBRYOLOGY','NERVOUS SYSTEM DEVELOPMENT','Neurulation','','','','','','','','','','','','','','','','','','','','',0.000,0.00,'','AACBNC_1997'),(701,'AACBNC',1997,'Tubular organization and radial epithelial structure.','EMBRYOLOGY','NERVOUS SYSTEM DEVELOPMENT','CNS Development','','','','','','','','','','','','','','','','','','','','',0.000,0.00,'','AACBNC_1997'),(702,'AACBNC',1997,'\"Three primary brain vesicles: prosencephalon, mesencephalon, rhombencephalon and their derivatives.\"','EMBRYOLOGY','NERVOUS SYSTEM DEVELOPMENT','CNS Development','','','','','','','','','','','','','','','','','','','','',0.000,0.00,'','AACBNC_1997'),(703,'AACBNC',1997,'\"Folding of tubular structure: mesencephalic, cervical and pontine flexures.\"','EMBRYOLOGY','NERVOUS SYSTEM DEVELOPMENT','CNS Development','','','','','','','','','','','','','','','','','','','','',0.000,0.00,'','AACBNC_1997'),(704,'AACBNC',1997,'\"Control of brain segmentation and formation of specific structures by Pax genes, wnt, engrailed. - Brain malformations\"','EMBRYOLOGY','NERVOUS SYSTEM DEVELOPMENT','CNS Development','','','','','','','','','','','','','','','','','','','','',0.000,0.00,'','AACBNC_1997'),(705,'AACBNC',1997,'\"Long, drawn-out development past birth and susceptibility to teratogens. - Mental retardation\"','EMBRYOLOGY','NERVOUS SYSTEM DEVELOPMENT','CNS Development','','','','','','','','','','','','','','','','','','','','',0.000,0.00,'','AACBNC_1997'),(706,'AACBNC',1997,'Formation of sensory and autonomic ganglia: adrenal medulla.','EMBRYOLOGY','NERVOUS SYSTEM DEVELOPMENT','PNS Development','','','','','','','','','','','','','','','','','','','','',0.000,0.00,'','AACBNC_1997'),(707,'AACBNC',1997,'Formation of enteric nervous system.','EMBRYOLOGY','NERVOUS SYSTEM DEVELOPMENT','PNS Development','','','','','','','','','','','','','','','','','','','','',0.000,0.00,'','AACBNC_1997'),(708,'AACBNC',1997,'Migration path and destination determine lineage and fate of neural crest cells. - DiGeorge syndrome','EMBRYOLOGY','NERVOUS SYSTEM DEVELOPMENT','PNS Development','','','','','','','','','','','','','','','','','','','','',0.000,0.00,'','AACBNC_1997'),(709,'AACBNC',1997,'\"Proliferation of neuroblasts, terminal mitosis.\"','EMBRYOLOGY','NERVOUS SYSTEM DEVELOPMENT','Neuronal Differentiation','','','','','','','','','','','','','','','','','','','','',0.000,0.00,'','AACBNC_1997'),(710,'AACBNC',1997,'Neuronal cell lineage and migration.','EMBRYOLOGY','NERVOUS SYSTEM DEVELOPMENT','Neuronal Differentiation','','','','','','','','','','','','','','','','','','','','',0.000,0.00,'','AACBNC_1997'),(711,'AACBNC',1997,'Neurotrophins; cell death.','EMBRYOLOGY','NERVOUS SYSTEM DEVELOPMENT','Neuronal Differentiation','','','','','','','','','','','','','','','','','','','','',0.000,0.00,'','AACBNC_1997'),(712,'AACBNC',1997,'Outgrowth of axons and dendrites; growth cones.','EMBRYOLOGY','NERVOUS SYSTEM DEVELOPMENT','Neuronal Differentiation','','','','','','','','','','','','','','','','','','','','',0.000,0.00,'','AACBNC_1997'),(713,'AACBNC',1997,'\"Neurite guidance, target cell recognition.\"','EMBRYOLOGY','NERVOUS SYSTEM DEVELOPMENT','Neuronal Differentiation','','','','','','','','','','','','','','','','','','','','',0.000,0.00,'','AACBNC_1997'),(714,'AACBNC',1997,'Synaptogenesis','EMBRYOLOGY','NERVOUS SYSTEM DEVELOPMENT','Neuronal Differentiation','','','','','','','','','','','','','','','','','','','','',0.000,0.00,'','AACBNC_1997'),(715,'AACBNC',1997,'\"Synapse validation, plasticity. \"','EMBRYOLOGY','NERVOUS SYSTEM DEVELOPMENT','Neuronal Differentiation','','','','','','','','','','','','','','','','','','','','',0.000,0.00,'','AACBNC_1997'),(716,'AACBNC',1997,'Buccopharyngeal membrane - Cranially - frontonasal prominence and nasal placodes ','EMBRYOLOGY','HEAD AND NECK (FACE)','Buccopharyngeal Membrane Forms the Primitive Mouth (Stomodeum)','','','','','','','','','','','','','','','','','','','','',0.000,0.00,'','AACBNC_1997'),(717,'AACBNC',1997,'Buccopharyngeal membrane - Laterally - maxillary prominences','EMBRYOLOGY','HEAD AND NECK (FACE)','Buccopharyngeal Membrane Forms the Primitive Mouth (Stomodeum)','','','','','','','','','','','','','','','','','','','','',0.000,0.00,'','AACBNC_1997'),(718,'AACBNC',1997,'Buccopharyngeal membrane - Caudally - pharyngeal arches','EMBRYOLOGY','HEAD AND NECK (FACE)','Buccopharyngeal Membrane Forms the Primitive Mouth (Stomodeum)','','','','','','','','','','','','','','','','','','','','',0.000,0.00,'','AACBNC_1997'),(719,'AACBNC',1997,'Nasal placodes deepen to form nasal pits','EMBRYOLOGY','HEAD AND NECK (FACE)','Formation of Lateral and Medial Nasal Prominences Around Nasal Placodes','','','','','','','','','','','','','','','','','','','','',0.000,0.00,'','AACBNC_1997'),(720,'AACBNC',1997,'Nasal prominences separate from maxillarv prominences','EMBRYOLOGY','HEAD AND NECK (FACE)','Formation of Lateral and Medial Nasal Prominences Around Nasal Placodes','','','','','','','','','','','','','','','','','','','','',0.000,0.00,'','AACBNC_1997'),(721,'AACBNC',1997,'Nasolacrimal groove forms between lateral nasal and maxillary prominences - Facial clefting','EMBRYOLOGY','HEAD AND NECK (FACE)','Formation of Lateral and Medial Nasal Prominences Around Nasal Placodes','','','','','','','','','','','','','','','','','','','','',0.000,0.00,'','AACBNC_1997'),(722,'AACBNC',1997,'\"Nasolacrimal groove forms a solid epithelial core, then canalization to form nasolacrimal duct.\"','EMBRYOLOGY','HEAD AND NECK (FACE)','Formation of Lateral and Medial Nasal Prominences Around Nasal Placodes','','','','','','','','','','','','','','','','','','','','',0.000,0.00,'','AACBNC_1997'),(723,'AACBNC',1997,'Medial nasal prominences fuse to form philtrum of lip and bridge of nose - Cleft lip','EMBRYOLOGY','HEAD AND NECK (FACE)','Nasal Prominences Migrate','','','','','','','','','','','','','','','','','','','','',0.000,0.00,'','AACBNC_1997'),(724,'AACBNC',1997,'Lateral nasal prominences form alar of the nose','EMBRYOLOGY','HEAD AND NECK (FACE)','Nasal Prominences Migrate','','','','','','','','','','','','','','','','','','','','',0.000,0.00,'','AACBNC_1997'),(725,'AACBNC',1997,'\"Maxillary prominences form rest of upper lip, cheeks and maxillae\"','EMBRYOLOGY','HEAD AND NECK (FACE)','Nasal Prominences Migrate','','','','','','','','','','','','','','','','','','','','',0.000,0.00,'','AACBNC_1997'),(726,'AACBNC',1997,'Maxillary prominences','EMBRYOLOGY','HEAD AND NECK (PALATE AND NASAL CAVITY)','Palate and Nasal Septum ','','','','','','','','','','','','','','','','','','','','',0.000,0.00,'','AACBNC_1997'),(727,'AACBNC',1997,'Medial nasal prominence','EMBRYOLOGY','HEAD AND NECK (PALATE AND NASAL CAVITY)','Palate and Nasal Septum ','','','','','','','','','','','','','','','','','','','','',0.000,0.00,'','AACBNC_1997'),(728,'AACBNC',1997,'Intermaxillary segment - Labial (forms philtrum of lip) - Cleft lip','EMBRYOLOGY','HEAD AND NECK (PALATE AND NASAL CAVITY)','Palate and Nasal Septum ','Intermaxillary Segment','','','','','','','','','','','','','','','','','','','',0.000,0.00,'','AACBNC_1997'),(729,'AACBNC',1997,'Intermaxillary segment - upper jaw (forms four incisor teeth) ','EMBRYOLOGY','HEAD AND NECK (PALATE AND NASAL CAVITY)','Palate and Nasal Septum ','Intermaxillary Segment','','','','','','','','','','','','','','','','','','','',0.000,0.00,'','AACBNC_1997'),(730,'AACBNC',1997,'Intermaxillary segment - palatal (forms primary palate) ','EMBRYOLOGY','HEAD AND NECK (PALATE AND NASAL CAVITY)','Palate and Nasal Septum ','Intermaxillary Segment','','','','','','','','','','','','','','','','','','','',0.000,0.00,'','AACBNC_1997'),(731,'AACBNC',1997,'Continuous with rostral portion of nasal septum (formed by medial nasal swelling)','EMBRYOLOGY','HEAD AND NECK (PALATE AND NASAL CAVITY)','Palate and Nasal Septum ','','','','','','','','','','','','','','','','','','','','',0.000,0.00,'','AACBNC_1997'),(732,'AACBNC',1997,'Secondary palate forms - lateral palatine shelves (outgrowths of maxillary swellings) - Cleft palate','EMBRYOLOGY','HEAD AND NECK (PALATE AND NASAL CAVITY)','Palate and Nasal Septum ','','','','','','','','','','','','','','','','','','','','',0.000,0.00,'','AACBNC_1997'),(733,'AACBNC',1997,'Incisive foramen - Facial clefting','EMBRYOLOGY','HEAD AND NECK (PALATE AND NASAL CAVITY)','Palate and Nasal Septum ','','','','','','','','','','','','','','','','','','','','',0.000,0.00,'','AACBNC_1997'),(734,'AACBNC',1997,'Nasal Placodes and pits','EMBRYOLOGY','HEAD AND NECK (PALATE AND NASAL CAVITY)','Nasal Cavity','','','','','','','','','','','','','','','','','','','','',0.000,0.00,'','AACBNC_1997'),(735,'AACBNC',1997,'Oronasal membrane ruptures','EMBRYOLOGY','HEAD AND NECK (PALATE AND NASAL CAVITY)','Nasal Cavity','','','','','','','','','','','','','','','','','','','','',0.000,0.00,'','AACBNC_1997'),(736,'AACBNC',1997,'Primitive choanae','EMBRYOLOGY','HEAD AND NECK (PALATE AND NASAL CAVITY)','Nasal Cavity','','','','','','','','','','','','','','','','','','','','',0.000,0.00,'','AACBNC_1997'),(737,'AACBNC',1997,'Formation of Teeth','EMBRYOLOGY','HEAD AND NECK (PALATE AND NASAL CAVITY)','','','','','','','','','','','','','','','','','','','','','',0.000,0.00,'','AACBNC_1997'),(738,'AACBNC',1997,'Pharyngeal gut - cranial end of the foregut from buccopharyngeal (oropharyngeal) membrane to the tracheobronchiol diverticulum.','EMBRYOLOGY','HEAD AND NECK (PHARYNX)','','','','','','','','','','','','','','','','','','','','','',0.000,0.00,'','AACBNC_1997'),(739,'AACBNC',1997,'\"The pharyngeal pouches, clefts, and arches appear at 4-5 weeks - Treacher-Collins syndrome\"','EMBRYOLOGY','HEAD AND NECK (PHARYNX)','','','','','','','','','','','','','','','','','','','','','',0.000,0.00,'','AACBNC_1997'),(740,'AACBNC',1997,'Pouches - outpocketings along lateral wall of foregut (5)','EMBRYOLOGY','HEAD AND NECK (PHARYNX)','','','','','','','','','','','','','','','','','','','','','',0.000,0.00,'','AACBNC_1997'),(741,'AACBNC',1997,'Clefts- in lateral wall of ectoderm (4) - Cervical cyst','EMBRYOLOGY','HEAD AND NECK (PHARYNX)','','','','','','','','','','','','','','','','','','','','','',0.000,0.00,'','AACBNC_1997'),(742,'AACBNC',1997,'Arches - dense mesodermal tissue between (5) - Branchial fistulas','EMBRYOLOGY','HEAD AND NECK (PHARYNX)','','','','','','','','','','','','','','','','','','','','','',0.000,0.00,'','AACBNC_1997'),(743,'AACBNC',1997,'Hox genes in pharyngeal segmentation.','EMBRYOLOGY','HEAD AND NECK (PHARYNX)','','Tongue - Anterior','','','','','','','','','','','','','','','','','','','',0.000,0.00,'','AACBNC_1997'),(744,'AACBNC',1997,'Tympanum and Eustachian tube - Di George syndrome','EMBRYOLOGY','HEAD AND NECK (PHARYNX)','Fate of Pharyngeal Pouches','Tongue - Anterior','','','','','','','','','','','','','','','','','','','',0.000,0.00,'','AACBNC_1997'),(745,'AACBNC',1997,'Palatine tonsil','EMBRYOLOGY','HEAD AND NECK (PHARYNX)','Fate of Pharyngeal Pouches','','','','','','','','','','','','','','','','','','','','',0.000,0.00,'','AACBNC_1997'),(746,'AACBNC',1997,'Inferior parathyroid and thynus','EMBRYOLOGY','HEAD AND NECK (PHARYNX)','Fate of Pharyngeal Pouches','','','','','','','','','','','','','','','','','','','','',0.000,0.00,'','AACBNC_1997'),(747,'AACBNC',1997,'Superior parathyroid','EMBRYOLOGY','HEAD AND NECK (PHARYNX)','Fate of Pharyngeal Pouches','','','','','','','','','','','','','','','','','','','','',0.000,0.00,'','AACBNC_1997'),(748,'AACBNC',1997,'Ultimobranchial bodies','EMBRYOLOGY','HEAD AND NECK (PHARYNX)','Fate of Pharyngeal Pouches','','','','','','','','','','','','','','','','','','','','',0.000,0.00,'','AACBNC_1997'),(749,'AACBNC',1997,'Anterior 2/3 2 lateral lingual swellings 1 medial tuberculum impar (from mesoderm of 1st arch and innervated bv CN N3 -  Ankyloglossia','EMBRYOLOGY','HEAD AND NECK (PHARYNX)','Fate of Floor of Pharynx','Tongue-anterior','','','','','','','','','','','','','','','','','','','',0.000,0.00,'','AACBNC_1997'),(750,'AACBNC',1997,'\"Posterior 1 /3 hypobranchial eminence (copula) (from mesoderm of 2nd, 3rd, and 4th arches; innervated bv CN IX and CN Xl\"','EMBRYOLOGY','HEAD AND NECK (PHARYNX)','Fate of Floor of Pharynx','Tongue-anterior','','','','','','','','','','','','','','','','','','','',0.000,0.00,'','AACBNC_1997'),(751,'AACBNC',1997,'From divertlculum between tuberculum impar and hypobranchial eminence. Descent through neck completed by week 7. Receives contrtbutions from ultimobranchial bodies (5th pouch). - Thyroglossal cyst and Thyroglossal fistula ','EMBRYOLOGY','HEAD AND NECK (PHARYNX)','Thyroid','','','','','','','','','','','','','','','','','','','','',0.000,0.00,'','AACBNC_1997'),(752,'AACBNC',1997,'Only the first cleft contributes to a definitive structure - external acoustic meatus - Cervical sinus formation may disappear due to proliferation of the mesoderm of the 2nd arch','EMBRYOLOGY','HEAD AND NECK (PHARYNX)','Fate of Clefts','','','','','','','','','','','','','','','','','','','','',0.000,0.00,'','AACBNC_1997'),(753,'AACBNC',1997,'Fate of Arches','EMBRYOLOGY','HEAD AND NECK (PHARYNX)','','','','','','','','','','','','','','','','','','','','','',0.000,0.00,'','AACBNC_1997'),(754,'AACBNC',1997,'\"Tongue - connective tissue. vasa, lymphatics of root\"','EMBRYOLOGY','HEAD AND NECK (PHARYNX)','Cartilages of Larynx','','','','','','','','','','','','','','','','','','','','',0.000,0.00,'','AACBNC_1997'),(755,'AACBNC',1997,'Muscles - crtcothyrold -pharyngeal constrtctors -intrinsic muscles of larynx -levator of palate','EMBRYOLOGY','HEAD AND NECK (PHARYNX)','Cartilages of Larynx','','','','','','','','','','','','','','','','','','','','',0.000,0.00,'','AACBNC_1997'),(756,'AACBNC',1997,'\"Bones of the cranial vault (partetal and frontal], sutures, periosteum and dura mater develop from head mesenchyme derived from neural crest. - Encephalocele \"','EMBRYOLOGY','HEAD AND NECK (PHARYNX)','Development of Cranial Vault','','','','','','','','','','','','','','','','','','','','',0.000,0.00,'','AACBNC_1997'),(757,'AACBNC',1997,'\"Osteogenesis occurs entirely by intramembranous mechanisms, primarily at the sutural margins.\"','EMBRYOLOGY','HEAD AND NECK (PHARYNX)','Development of Cranial Vault','','','','','','','','','','','','','','','','','','','','',0.000,0.00,'','AACBNC_1997'),(758,'AACBNC',1997,'Sutures are growth sides as well as articulations. - Craniosynostosis','EMBRYOLOGY','HEAD AND NECK (PHARYNX)','Development of Cranial Vault','','','','','','','','','','','','','','','','','','','','',0.000,0.00,'','AACBNC_1997'),(759,'AACBNC',1997,'Interrelationship of the cranial base and vault during development.','EMBRYOLOGY','HEAD AND NECK (PHARYNX)','Development of Cranial Vault','','','','','','','','','','','','','','','','','','','','',0.000,0.00,'','AACBNC_1997'),(760,'AACBNC',1997,'Forebrain','EMBRYOLOGY','EYE','','','','','','','','','','','','','','','','','','','','','',0.000,0.00,'','AACBNC_1997'),(761,'AACBNC',1997,'Optic vesicle/ cup','EMBRYOLOGY','EYE','','','','','','','','','','','','','','','','','','','','','',0.000,0.00,'','AACBNC_1997'),(762,'AACBNC',1997,'Lens placode - Congenital cataracts','EMBRYOLOGY','EYE','','','','','','','','','','','','','','','','','','','','','',0.000,0.00,'','AACBNC_1997'),(763,'AACBNC',1997,'Retina differentiation and optic nerve - Coloboma iridis','EMBRYOLOGY','EYE','','','','','','','','','','','','','','','','','','','','','',0.000,0.00,'','AACBNC_1997'),(764,'AACBNC',1997,'Hyaloid artery and central artery of the retina - Floaters ','EMBRYOLOGY','EYE','','','','','','','','','','','','','','','','','','','','','',0.000,0.00,'','AACBNC_1997'),(765,'AACBNC',1997,'\"Choriod, sclera, cornea\"','EMBRYOLOGY','EYE','','','','','','','','','','','','','','','','','','','','','',0.000,0.00,'','AACBNC_1997'),(766,'AACBNC',1997,'Mesoderm vs. ectoderm contributions to the eye','EMBRYOLOGY','EYE','','','','','','','','','','','','','','','','','','','','','',0.000,0.00,'','AACBNC_1997'),(767,'AACBNC',1997,'Rhombencenhalon/otic placodes','EMBRYOLOGY','EAR','','','','','','','','','','','','','','','','','','','','','',0.000,0.00,'','AACBNC_1997'),(768,'AACBNC',1997,'Otic vesicle and derivatives','EMBRYOLOGY','EAR','','','','','','','','','','','','','','','','','','','','','',0.000,0.00,'','AACBNC_1997'),(769,'AACBNC',1997,'Semicircular canals','EMBRYOLOGY','EAR','','','','','','','','','','','','','','','','','','','','','',0.000,0.00,'','AACBNC_1997'),(770,'AACBNC',1997,'Organ of Corti - Rubella/ deafness','EMBRYOLOGY','EAR','','','','','','','','','','','','','','','','','','','','','',0.000,0.00,'','AACBNC_1997'),(771,'AACBNC',1997,'Tympanic cavity and Eustachian tube','EMBRYOLOGY','EAR','','','','','','','','','','','','','','','','','','','','','',0.000,0.00,'','AACBNC_1997'),(772,'AACBNC',1997,'Ossicles - Deafness','EMBRYOLOGY','EAR','','','','','','','','','','','','','','','','','','','','','',0.000,0.00,'','AACBNC_1997'),(773,'AACBNC',1997,'External ear - Auricular appendages','EMBRYOLOGY','EAR','','','','','','','','','','','','','','','','','','','','','',0.000,0.00,'','AACBNC_1997'),(774,'AACBNC',1997,'Formation of the epidermis from ectoderm - Keratinizing epithelium and programmed cell death (apoptosis)','EMBRYOLOGY','INTEGUMENTARY SYSTEM','Epidermis','','','','','','','','','','','','','','','','','','','','',0.000,0.00,'','AACBNC_1997'),(775,'AACBNC',1997,'\"Pilosebaceous unit: hair and sebaceous gl. = ectoderm (ect) arrector pili (smooth muscle) = mesoderm (mes) - Alopecia, male and other; lanugo\"','EMBRYOLOGY','INTEGUMENTARY SYSTEM','Epidermis','','','','','','','','','','','','','','','','','','','','',0.000,0.00,'','AACBNC_1997'),(776,'AACBNC',1997,'Eccrine sweat glands = ect','EMBRYOLOGY','INTEGUMENTARY SYSTEM','Epidermis','','','','','','','','','','','','','','','','','','','','',0.000,0.00,'','AACBNC_1997'),(777,'AACBNC',1997,'Mammary gland epithelium = ect - Mammary carcinoma','EMBRYOLOGY','INTEGUMENTARY SYSTEM','Epidermis','','','','','','','','','','','','','','','','','','','','',0.000,0.00,'','AACBNC_1997'),(778,'AACBNC',1997,'Myoepithelial cells = ect - Formerly thought to be mes','EMBRYOLOGY','INTEGUMENTARY SYSTEM','Epidermis','','','','','','','','','','','','','','','','','','','','',0.000,0.00,'','AACBNC_1997'),(779,'AACBNC',1997,'Merkel cells - neural crest - Merkel cell carcinoma','EMBRYOLOGY','INTEGUMENTARY SYSTEM','Epidermis','','','','','','','','','','','','','','','','','','','','',0.000,0.00,'','AACBNC_1997'),(780,'AACBNC',1997,'Langherans cells = monocytic cells of mes origin - CD4+ presenting cell','EMBRYOLOGY','INTEGUMENTARY SYSTEM','Epidermis','','','','','','','','','','','','','','','','','','','','',0.000,0.00,'','AACBNC_1997'),(781,'AACBNC',1997,'\"Head and neck = neural crest - Neurocristopathy syndromes may effect head and neck dermis, e.g., cystic hygroma\"','EMBRYOLOGY','INTEGUMENTARY SYSTEM','Dermis','','','','','','','','','','','','','','','','','','','','',0.000,0.00,'','AACBNC_1997'),(782,'AACBNC',1997,'Trunk and limbs = mes','EMBRYOLOGY','INTEGUMENTARY SYSTEM','Dermis','','','','','','','','','','','','','','','','','','','','',0.000,0.00,'','AACBNC_1997'),(783,'AACBNC',1997,'\"Melanocytes = neural crest - Malignant melanoma; congenital depigmentation syndromes (e.g., Prader-Willi; Waardenburg\'s, piebaldism)\"','EMBRYOLOGY','INTEGUMENTARY SYSTEM','Dermis','','','','','','','','','','','','','','','','','','','','',0.000,0.00,'','AACBNC_1997'),(784,'AACBNC',1997,'Central Nervous System - Mental retardation.','EMBRYOLOGY','POSTPARTUM GROWTH AND DEVELOPMENT','Central Nervous System','','','','','','','','','','','','','','','','','','','','',0.000,0.00,'','AACBNC_1997'),(785,'AACBNC',1997,'\"Neuron Development - ataxias, learning disabilities, SIDS\"','EMBRYOLOGY','POSTPARTUM GROWTH AND DEVELOPMENT','Central Nervous System','','','','','','','','','','','','','','','','','','','','',0.000,0.00,'','AACBNC_1997'),(786,'AACBNC',1997,'Myelination','EMBRYOLOGY','POSTPARTUM GROWTH AND DEVELOPMENT','Central Nervous System','','','','','','','','','','','','','','','','','','','','',0.000,0.00,'','AACBNC_1997'),(787,'AACBNC',1997,'\"Cardiovascular /Respiratory - Anemia. cyanosis, apnea\"','EMBRYOLOGY','POSTPARTUM GROWTH AND DEVELOPMENT','Cardiovascular/Respiratory','','','','','','','','','','','','','','','','','','','','',0.000,0.00,'','AACBNC_1997'),(788,'AACBNC',1997,'Redirection of circulation','EMBRYOLOGY','POSTPARTUM GROWTH AND DEVELOPMENT','Cardiovascular/Respiratory','','','','','','','','','','','','','','','','','','','','',0.000,0.00,'','AACBNC_1997'),(789,'AACBNC',1997,'Continued alveolar development','EMBRYOLOGY','POSTPARTUM GROWTH AND DEVELOPMENT','Cardiovascular/Respiratory','','','','','','','','','','','','','','','','','','','','',0.000,0.00,'','AACBNC_1997'),(790,'AACBNC',1997,'\"Functional maturation of neurons - Gonadal hypofunction, secondary sexual characteristics\"','EMBRYOLOGY','POSTPARTUM GROWTH AND DEVELOPMENT','Urogenital System','','','','','','','','','','','','','','','','','','','','',0.000,0.00,'','AACBNC_1997'),(791,'AACBNC',1997,'Gonadal maturation and external genitalia','EMBRYOLOGY','POSTPARTUM GROWTH AND DEVELOPMENT','Urogenital System','','','','','','','','','','','','','','','','','','','','',0.000,0.00,'','AACBNC_1997'),(792,'AACBNC',1997,'\"Muscular development with age - Congenital myopathies, skeletal dysplasias, skeletal modeling, abnormalities\"','EMBRYOLOGY','POSTPARTUM GROWTH AND DEVELOPMENT','Musculoskeletal System','','','','','','','','','','','','','','','','','','','','',0.000,0.00,'','AACBNC_1997'),(793,'AACBNC',1997,'Osteogenesis and bone growth','EMBRYOLOGY','POSTPARTUM GROWTH AND DEVELOPMENT','Musculoskeletal System','','','','','','','','','','','','','','','','','','','','',0.000,0.00,'','AACBNC_1997'),(794,'AACBNC',1997,'Endocrine Development - Growth retardation','EMBRYOLOGY','POSTPARTUM GROWTH AND DEVELOPMENT','Endocrine Development','','','','','','','','','','','','','','','','','','','','',0.000,0.00,'','AACBNC_1997'),(795,'AACBNC',1997,'Pituitary function','EMBRYOLOGY','POSTPARTUM GROWTH AND DEVELOPMENT','Endocrine Development','','','','','','','','','','','','','','','','','','','','',0.000,0.00,'','AACBNC_1997'),(796,'AACBNC',1997,'Thyroid hormones','EMBRYOLOGY','POSTPARTUM GROWTH AND DEVELOPMENT','Endocrine Development','','','','','','','','','','','','','','','','','','','','',0.000,0.00,'','AACBNC_1997'),(797,'AACBNC',1997,'Deviant fetal growth - Meconium Ultrasonography. hypoxia/ ischemia','EMBRYOLOGY','THE FETUS AS A PATIENT','Prenatal Diagnosis','','','','','','','','','','','','','','','','','','','','',0.000,0.00,'','AACBNC_1997'),(798,'AACBNC',1997,'Amniotic fluid assessment','EMBRYOLOGY','THE FETUS AS A PATIENT','Prenatal Diagnosis','','','','','','','','','','','','','','','','','','','','',0.000,0.00,'','AACBNC_1997'),(799,'AACBNC',1997,'Cardiovascular monitoring','EMBRYOLOGY','THE FETUS AS A PATIENT','Prenatal Diagnosis','','','','','','','','','','','','','','','','','','','','',0.000,0.00,'','AACBNC_1997'),(800,'AACBNC',1997,'Prenatal surgery - Urethral obstruction - Hydronephrosis. respiratory failure. hydrops','EMBRYOLOGY','THE FETUS AS A PATIENT','Prenatal Surgery ','','','','','','','','','','','','','','','','','','','','',0.000,0.00,'','AACBNC_1997'),(801,'AACBNC',1997,'Prenatal surgery - Diaphragmatic obstruction','EMBRYOLOGY','THE FETUS AS A PATIENT','Prenatal Surgery ','','','','','','','','','','','','','','','','','','','','',0.000,0.00,'','AACBNC_1997'),(802,'AACBNC',1997,'Prenatal surgery - Teratoma','EMBRYOLOGY','THE FETUS AS A PATIENT','Prenatal Surgery ','','','','','','','','','','','','','','','','','','','','',0.000,0.00,'','AACBNC_1997'),(803,'AACBNC',1997,'Prenatal surgery - Facial clefting','EMBRYOLOGY','THE FETUS AS A PATIENT','Prenatal Surgery ','','','','','','','','','','','','','','','','','','','','',0.000,0.00,'','AACBNC_1997'),(804,'AACBNC',1997,'\"Cardiac Therapy in utero - Tachycardia - Fetal open heart surgery, cardiac drug theraov\"','EMBRYOLOGY','THE FETUS AS A PATIENT','Cardiac Therapy In Utero','','','','','','','','','','','','','','','','','','','','',0.000,0.00,'','AACBNC_1997'),(805,'AACBNC',1997,'Cardiac Therapy in utero - Bradycardia','EMBRYOLOGY','THE FETUS AS A PATIENT','Cardiac Therapy In Utero','','','','','','','','','','','','','','','','','','','','',0.000,0.00,'','AACBNC_1997'),(806,'AACBNC',1997,'Cardiac Therapy in utero - Congestive heart failure','EMBRYOLOGY','THE FETUS AS A PATIENT','Cardiac Therapy In Utero','','','','','','','','','','','','','','','','','','','','',0.000,0.00,'','AACBNC_1997'),(807,'AACBNC',1997,'\"Fetal Metabolic and Gene Therapy - Adrenal hyperplasia - Maternal diet. mineral supplementation, gene insertion\"','EMBRYOLOGY','THE FETUS AS A PATIENT','Fetal Metabolic and Gene Therapy','','','','','','','','','','','','','','','','','','','','',0.000,0.00,'','AACBNC_1997'),(808,'AACBNC',1997,'Fetal Metabolic and Gene Therapy - Abnormal mineral metabolism','EMBRYOLOGY','THE FETUS AS A PATIENT','Fetal Metabolic and Gene Therapy','','','','','','','','','','','','','','','','','','','','',0.000,0.00,'','AACBNC_1997'),(809,'AACBNC',1997,'Fetal Metabolic and Gene Therapy - Genetic disorders','EMBRYOLOGY','THE FETUS AS A PATIENT','Fetal Metabolic and Gene Therapy','','','','','','','','','','','','','','','','','','','','',0.000,0.00,'','AACBNC_1997'),(810,'AACBNC',1997,'\"Understand the basic structure and function of the soma, axon hillock, axon, and axon terminal.\"','NEUROSCIENCE','STRUCTURE AND FUNCTIONS OF NEURONS AND GLIA','Understand The Basic Structure and Function of The Neuron','','','','','','','','','','','','','','','','','','','','\"Axonal transport and intraneuronal movement of viruses and toxins. Demyelinating diseases, e.g. multiple sclerosis. Peripheral neuropathies, e.g. diabetes, Guillan-Barre syndrome. Actions of local anesthetics.\"',0.000,0.00,'','AACBNC_1997'),(811,'AACBNC',1997,'Understand the process of axonal transport.','NEUROSCIENCE','STRUCTURE AND FUNCTIONS OF NEURONS AND GLIA','Understand The Basic Structure and Function of The Neuron','','','','','','','','','','','','','','','','','','','','\"Axonal transport and intraneuronal movement of viruses and toxins. Demyelinating diseases, e.g. multiple sclerosis. Peripheral neuropathies, e.g. diabetes, Guillan-Barre syndrome. Actions of local anesthetics.\"',0.000,0.00,'','AACBNC_1997'),(812,'AACBNC',1997,'Understand the process of myelinization in both the central and peripheral nervous system and indicate the importance of myelin and fiber diameter in action potential conduction velocity.','NEUROSCIENCE','STRUCTURE AND FUNCTIONS OF NEURONS AND GLIA','Understand The Basic Structure and Function of The Neuron','','','','','','','','','','','','','','','','','','','','\"Axonal transport and intraneuronal movement of viruses and toxins. Demyelinating diseases, e.g. multiple sclerosis. Peripheral neuropathies, e.g. diabetes, Guillan-Barre syndrome. Actions of local anesthetics.\"',0.000,0.00,'','AACBNC_1997'),(813,'AACBNC',1997,'\"Know the mechanisms underlying the equilibrium potential, the resting potential, the action potential; voltage-gated ion channels.\"','NEUROSCIENCE','STRUCTURE AND FUNCTIONS OF NEURONS AND GLIA','Understand The Basic Structure and Function of The Neuron','','','','','','','','','','','','','','','','','','','','\"Axonal transport and intraneuronal movement of viruses and toxins. Demyelinating diseases, e.g. multiple sclerosis. Peripheral neuropathies, e.g. diabetes, Guillan-Barre syndrome. Actions of local anesthetics.\"',0.000,0.00,'','AACBNC_1997'),(814,'AACBNC',1997,'Understand the mechanisms serving the release of neurotransmitters.','NEUROSCIENCE','STRUCTURE AND FUNCTIONS OF NEURONS AND GLIA','Understand The Structure and Function of The Synapse','','','','','','','','','','','','','','','','','','','','Drugs/toxins that affect neurotransmitter release. Drugs/toxins that affect synaptic transmission; role of calciwn entry in excitotoxicity.',0.000,0.00,'','AACBNC_1997'),(815,'AACBNC',1997,'Have an understanding of postsynaptic receptors ligand-gated ion channels; ionotropic and metabotropic receptors; EPSPs and IPSPs.','NEUROSCIENCE','STRUCTURE AND FUNCTIONS OF NEURONS AND GLIA','Understand The Structure and Function of The Synapse','','','','','','','','','','','','','','','','','','','','Drugs/toxins that affect neurotransmitter release. Drugs/toxins that affect synaptic transmission; role of calciwn entry in excitotoxicity.',0.000,0.00,'','AACBNC_1997'),(816,'AACBNC',1997,'Understand synaptic integration in terms of temporal and spatial summation.','NEUROSCIENCE','STRUCTURE AND FUNCTIONS OF NEURONS AND GLIA','Understand The Structure and Function of The Synapse','','','','','','','','','','','','','','','','','','','','Drugs/toxins that affect neurotransmitter release. Drugs/toxins that affect synaptic transmission; role of calciwn entry in excitotoxicity.',0.000,0.00,'','AACBNC_1997'),(817,'AACBNC',1997,'Understand the principles underlying successful and unsuccessful regeneration in the PNS and CNS','NEUROSCIENCE','STRUCTURE AND FUNCTIONS OF NEURONS AND GLIA','','','','','','','','','','','','','','','','','','','','','Repair of injured peripheral nerves; nerve grafts.; trophic factors as potential therapeutic agents in CNS regeneration. Role of Schwann cells/glia in axonal regeneration.',0.000,0.00,'','AACBNC_1997'),(818,'AACBNC',1997,'\"Describe the basic structure and function of astrocytes, oligodendrocytes, microgila, ependymal cells and Schwann cells.\"','NEUROSCIENCE','STRUCTURE AND FUNCTIONS OF NEURONS AND GLIA','','','','','','','','','','','','','','','','','','','','','Cellular origin of brain tumors: Relative occurrence and virulence of glial tumors.',0.000,0.00,'','AACBNC_1997'),(819,'AACBNC',1997,'Genetics of inherited neuronal disease - Huntington\'s disease; Tay-Sachs Genetic counseling','NEUROSCIENCE','MOLECULAR BIOLOGY OF THE NERVOUS SYSTEM','Aspects of The Molecular Biology of The Nervous System','','','','','','','','','','','','','','','','','','','','',0.000,0.00,'','AACBNC_1997'),(820,'AACBNC',1997,'Excitotoxicity and neuronal disease - Glutamate receptors and stroke ','NEUROSCIENCE','MOLECULAR BIOLOGY OF THE NERVOUS SYSTEM','Aspects of The Molecular Biology of The Nervous System','','','','','','','','','','','','','','','','','','','','',0.000,0.00,'','AACBNC_1997'),(821,'AACBNC',1997,'Neurotransmitter transporters - Excitotoxic injuries of the nervous s stem. ','NEUROSCIENCE','MOLECULAR BIOLOGY OF THE NERVOUS SYSTEM','Aspects of The Molecular Biology of The Nervous System','','','','','','','','','','','','','','','','','','','','',0.000,0.00,'','AACBNC_1997'),(822,'AACBNC',1997,'Understand the mechanisms of sensory transduction','NEUROSCIENCE','SENSORY RECEPTORS','','','','','','','','','','','','','','','','','','','','','Psychophysical studies',0.000,0.00,'','AACBNC_1997'),(823,'AACBNC',1997,'Structure and function of specialized receptor cell photoreceptors; hair cells; taste buds - Potential for regeneration of sensory receptors types','NEUROSCIENCE','SENSORY RECEPTORS','','','','','','','','','','','','','','','','','','','','','',0.000,0.00,'','AACBNC_1997'),(824,'AACBNC',1997,'Sensory nerve endings - Cutaneous analgesia','NEUROSCIENCE','SENSORY RECEPTORS','','','','','','','','','','','','','','','','','','','','','',0.000,0.00,'','AACBNC_1997'),(825,'AACBNC',1997,'Understand the longitudinal organization of the CNS in relation to the development and maturation of the neural tube','NEUROSCIENCE','REGIONAL ANATOMY AND BLOOD SUPPLY OF THE CENTRAL NERVOUS SYSTEM','','','','','','','','','','','','','','','','','','','','','Developmental anomalies; anencephaly; spina bifida',0.000,0.00,'','AACBNC_1997'),(826,'AACBNC',1997,'\"Know the major neural structures served by the anterior, middle and posterior cerebral arteries; know the major vessels that supply the brain stem, cerebellum and spinal cord.\"','NEUROSCIENCE','REGIONAL ANATOMY AND BLOOD SUPPLY OF THE CENTRAL NERVOUS SYSTEM','THE BLOOD SUPPLY OF THE CNS','Arterial Supply ','','','','','','','','','','','','','','','','','','','\"Stroke: functionai consequences of disturbances in the blood supply of the CNS. Effects of plaque fonnation in the carotid arteries; effects of occlusion of the internal carotid, middle and anterior cerebral arteries and their major branches. Occlusion of the ophthalmic artery and the effects on vision. Arteriovenous malformations Vertebrobasilar insufficiency. Posterior inferior cerebellar artery syndrome (lateral medullarys.) Interpretation of angiograms, MRI\'s, CT\'s. Potential for entry of infectious agents into the CNS. Fonnation of aneurysms Movement of substances across the blood-brain-banier Potential routes for collateral circulation. Diseases/Trauma that break down blood-brain-csf barriers.\"',0.000,0.00,'','AACBNC_1997'),(827,'AACBNC',1997,'\"Understand the origin, course and distribution of the internal carotid artery and its major branches\"','NEUROSCIENCE','REGIONAL ANATOMY AND BLOOD SUPPLY OF THE CENTRAL NERVOUS SYSTEM','THE BLOOD SUPPLY OF THE CNS','Arterial Supply ','','','','','','','','','','','','','','','','','','','\"Stroke: functionai consequences of disturbances in the blood supply of the CNS. Effects of plaque fonnation in the carotid arteries; effects of occlusion of the internal carotid, middle and anterior cerebral arteries and their major branches. Occlusion of the ophthalmic artery and the effects on vision. Arteriovenous malformations Vertebrobasilar insufficiency. Posterior inferior cerebellar artery syndrome (lateral medullarys.) Interpretation of angiograms, MRI\'s, CT\'s. Potential for entry of infectious agents into the CNS. Fonnation of aneurysms Movement of substances across the blood-brain-banier Potential routes for collateral circulation. Diseases/Trauma that break down blood-brain-csf barriers.\"',0.000,0.00,'','AACBNC_1997'),(828,'AACBNC',1997,'Know the major features of the arterial circle (Willis)','NEUROSCIENCE','REGIONAL ANATOMY AND BLOOD SUPPLY OF THE CENTRAL NERVOUS SYSTEM','THE BLOOD SUPPLY OF THE CNS','Arterial Supply ','','','','','','','','','','','','','','','','','','','\"Stroke: functionai consequences of disturbances in the blood supply of the CNS. Effects of plaque fonnation in the carotid arteries; effects of occlusion of the internal carotid, middle and anterior cerebral arteries and their major branches. Occlusion of the ophthalmic artery and the effects on vision. Arteriovenous malformations Vertebrobasilar insufficiency. Posterior inferior cerebellar artery syndrome (lateral medullarys.) Interpretation of angiograms, MRI\'s, CT\'s. Potential for entry of infectious agents into the CNS. Fonnation of aneurysms Movement of substances across the blood-brain-banier Potential routes for collateral circulation. Diseases/Trauma that break down blood-brain-csf barriers.\"',0.000,0.00,'','AACBNC_1997'),(829,'AACBNC',1997,'Know the course of the venebral arteries and their entrance through the foramen magnum. Understand the distribution pattern of the major branches of the basilar and posterior cerebral arteries.','NEUROSCIENCE','REGIONAL ANATOMY AND BLOOD SUPPLY OF THE CENTRAL NERVOUS SYSTEM','THE BLOOD SUPPLY OF THE CNS','Arterial Supply ','','','','','','','','','','','','','','','','','','','\"Stroke: functionai consequences of disturbances in the blood supply of the CNS. Effects of plaque fonnation in the carotid arteries; effects of occlusion of the internal carotid, middle and anterior cerebral arteries and their major branches. Occlusion of the ophthalmic artery and the effects on vision. Arteriovenous malformations Vertebrobasilar insufficiency. Posterior inferior cerebellar artery syndrome (lateral medullarys.) Interpretation of angiograms, MRI\'s, CT\'s. Potential for entry of infectious agents into the CNS. Fonnation of aneurysms Movement of substances across the blood-brain-banier Potential routes for collateral circulation. Diseases/Trauma that break down blood-brain-csf barriers.\"',0.000,0.00,'','AACBNC_1997'),(830,'AACBNC',1997,'Know the major features of the venous drainage of the brain.','NEUROSCIENCE','REGIONAL ANATOMY AND BLOOD SUPPLY OF THE CENTRAL NERVOUS SYSTEM','THE BLOOD SUPPLY OF THE CNS','','','','','','','','','','','','','','','','','','','','\"Stroke: functionai consequences of disturbances in the blood supply of the CNS. Effects of plaque fonnation in the carotid arteries; effects of occlusion of the internal carotid, middle and anterior cerebral arteries and their major branches. Occlusion of the ophthalmic artery and the effects on vision. Arteriovenous malformations Vertebrobasilar insufficiency. Posterior inferior cerebellar artery syndrome (lateral medullarys.) Interpretation of angiograms, MRI\'s, CT\'s. Potential for entry of infectious agents into the CNS. Fonnation of aneurysms Movement of substances across the blood-brain-banier Potential routes for collateral circulation. Diseases/Trauma that break down blood-brain-csf barriers.\"',0.000,0.00,'','AACBNC_1997'),(831,'AACBNC',1997,'Understand the relationships of the major cerebral veins.','NEUROSCIENCE','REGIONAL ANATOMY AND BLOOD SUPPLY OF THE CENTRAL NERVOUS SYSTEM','THE BLOOD SUPPLY OF THE CNS','','','','','','','','','','','','','','','','','','','','\"Stroke: functionai consequences of disturbances in the blood supply of the CNS. Effects of plaque fonnation in the carotid arteries; effects of occlusion of the internal carotid, middle and anterior cerebral arteries and their major branches. Occlusion of the ophthalmic artery and the effects on vision. Arteriovenous malformations Vertebrobasilar insufficiency. Posterior inferior cerebellar artery syndrome (lateral medullarys.) Interpretation of angiograms, MRI\'s, CT\'s. Potential for entry of infectious agents into the CNS. Fonnation of aneurysms Movement of substances across the blood-brain-banier Potential routes for collateral circulation. Diseases/Trauma that break down blood-brain-csf barriers.\"',0.000,0.00,'','AACBNC_1997'),(832,'AACBNC',1997,'Describe the major venous sinuses and their tributaries.','NEUROSCIENCE','REGIONAL ANATOMY AND BLOOD SUPPLY OF THE CENTRAL NERVOUS SYSTEM','THE BLOOD SUPPLY OF THE CNS','','','','','','','','','','','','','','','','','','','','\"Stroke: functionai consequences of disturbances in the blood supply of the CNS. Effects of plaque fonnation in the carotid arteries; effects of occlusion of the internal carotid, middle and anterior cerebral arteries and their major branches. Occlusion of the ophthalmic artery and the effects on vision. Arteriovenous malformations Vertebrobasilar insufficiency. Posterior inferior cerebellar artery syndrome (lateral medullarys.) Interpretation of angiograms, MRI\'s, CT\'s. Potential for entry of infectious agents into the CNS. Fonnation of aneurysms Movement of substances across the blood-brain-banier Potential routes for collateral circulation. Diseases/Trauma that break down blood-brain-csf barriers.\"',0.000,0.00,'','AACBNC_1997'),(833,'AACBNC',1997,'Understand the anatomical basis of the blood-brain barrier and the blood-csf barrier.','NEUROSCIENCE','REGIONAL ANATOMY AND BLOOD SUPPLY OF THE CENTRAL NERVOUS SYSTEM','THE BLOOD SUPPLY OF THE CNS','','','','','','','','','','','','','','','','','','','','\"Stroke: functionai consequences of disturbances in the blood supply of the CNS. Effects of plaque fonnation in the carotid arteries; effects of occlusion of the internal carotid, middle and anterior cerebral arteries and their major branches. Occlusion of the ophthalmic artery and the effects on vision. Arteriovenous malformations Vertebrobasilar insufficiency. Posterior inferior cerebellar artery syndrome (lateral medullarys.) Interpretation of angiograms, MRI\'s, CT\'s. Potential for entry of infectious agents into the CNS. Fonnation of aneurysms Movement of substances across the blood-brain-banier Potential routes for collateral circulation. Diseases/Trauma that break down blood-brain-csf barriers.\"',0.000,0.00,'','AACBNC_1997'),(834,'AACBNC',1997,'\"Know the structural relationships of the dura mater, arachnoid, and pia mater\"','NEUROSCIENCE','REGIONAL ANATOMY AND BLOOD SUPPLY OF THE CENTRAL NERVOUS SYSTEM','MENINGES AND VENTRICULAR SYSTEM','','','','','','','','','','','','','','','','','','','','\"Extradural hematoma; meningioma. Herniation through the tentorial notch/foramen magnum. Tethered cord syndrome Subarachnoid hemorrhage; lumbar puncture Interpretation of CT\'s/MRI\'s Changes in ventricular shape seen in injury and disease (e.g., cerebral hemorrhage; Huntington\'s disease). Hydrocephalus\"',0.000,0.00,'','AACBNC_1997'),(835,'AACBNC',1997,'Identify the subarachnoid space; understand the concept of cisterns around the brain','NEUROSCIENCE','REGIONAL ANATOMY AND BLOOD SUPPLY OF THE CENTRAL NERVOUS SYSTEM','MENINGES AND VENTRICULAR SYSTEM','','','','','','','','','','','','','','','','','','','','\"Extradural hematoma; meningioma. Herniation through the tentorial notch/foramen magnum. Tethered cord syndrome Subarachnoid hemorrhage; lumbar puncture Interpretation of CT\'s/MRI\'s Changes in ventricular shape seen in injury and disease (e.g., cerebral hemorrhage; Huntington\'s disease). Hydrocephalus\"',0.000,0.00,'','AACBNC_1997'),(836,'AACBNC',1997,'\"Understand the configurations and relationships of the lateral ventricles, interventricular foramina. third ventricle, cerebral aqueduct, fourth ventricle, and the foramina of Luschka and Magendie \"','NEUROSCIENCE','REGIONAL ANATOMY AND BLOOD SUPPLY OF THE CENTRAL NERVOUS SYSTEM','MENINGES AND VENTRICULAR SYSTEM','','','','','','','','','','','','','','','','','','','','\"Extradural hematoma; meningioma. Herniation through the tentorial notch/foramen magnum. Tethered cord syndrome Subarachnoid hemorrhage; lumbar puncture Interpretation of CT\'s/MRI\'s Changes in ventricular shape seen in injury and disease (e.g., cerebral hemorrhage; Huntington\'s disease). Hydrocephalus\"',0.000,0.00,'','AACBNC_1997'),(837,'AACBNC',1997,'Understand the relationship fo the meninges to the spinal cord and the importance of the lumbar cistern. ','NEUROSCIENCE','STRUCTURE AND FUNCTION OF THE SPINAL CORD','Gross Anatomy of The Spinal Cord','','','','','','','','','','','','','','','','','','','','Intervertebral disc dislocation. Spinal Meningitis. Epidural Anesthesia. Lumbar puncture. Patterns of sensory/motor disturbances with spinal cord or nerve root injuries',0.000,0.00,'','AACBNC_1997'),(838,'AACBNC',1997,'Understand the relationship of segmentation of the spinal cord and spinal nerves to segmentation of the vertebral column.','NEUROSCIENCE','STRUCTURE AND FUNCTION OF THE SPINAL CORD','Gross Anatomy of The Spinal Cord','','','','','','','','','','','','','','','','','','','','Intervertebral disc dislocation. Spinal Meningitis. Epidural Anesthesia. Lumbar puncture. Patterns of sensory/motor disturbances with spinal cord or nerve root injuries',0.000,0.00,'','AACBNC_1997'),(839,'AACBNC',1997,'Understand the significance of dermatomes and myotomes. ','NEUROSCIENCE','STRUCTURE AND FUNCTION OF THE SPINAL CORD','Gross Anatomy of The Spinal Cord','','','','','','','','','','','','','','','','','','','','Intervertebral disc dislocation. Spinal Meningitis. Epidural Anesthesia. Lumbar puncture. Patterns of sensory/motor disturbances with spinal cord or nerve root injuries',0.000,0.00,'','AACBNC_1997'),(840,'AACBNC',1997,'\"Know the general cellular organization of the spinal gray regions concerned with somatosensory, motor and autonomic funcitons. \"','NEUROSCIENCE','STRUCTURE AND FUNCTION OF THE SPINAL CORD','Neurons and Pathways of The Cord','','','','','','','','','','','','','','','','','','','','\"Site of pain control in spinal cord. Discriminative touch, fast pain and slow pain. Myotatic reflexes. Lesions that affect spinal cord: e.g. complete transection. Brown-Sequard, syringomyelia, neurosyphillis, amytrophic lateral sclerosis, subacute combined degeneration, Friedreich\'s Ataxia\"',0.000,0.00,'','AACBNC_1997'),(841,'AACBNC',1997,'\"Understand the functional organization of the white matter into lateral, dorsal, and ventral columns. \"','NEUROSCIENCE','STRUCTURE AND FUNCTION OF THE SPINAL CORD','Neurons and Pathways of The Cord','','','','','','','','','','','','','','','','','','','','\"Site of pain control in spinal cord. Discriminative touch, fast pain and slow pain. Myotatic reflexes. Lesions that affect spinal cord: e.g. complete transection. Brown-Sequard, syringomyelia, neurosyphillis, amytrophic lateral sclerosis, subacute combined degeneration, Friedreich\'s Ataxia\"',0.000,0.00,'','AACBNC_1997'),(842,'AACBNC',1997,'\"Understand the functional significance of the dorsal root ganglia, dorsal roots, ventral roots, and mixed spinal nerves. Correlate afferent fiber types with somatosensory modalities. \"','NEUROSCIENCE','STRUCTURE AND FUNCTION OF THE SPINAL CORD','','','','','','','','','','','','','','','','','','','','','Sensory/motor disturbances following peripheral nerve injuries',0.000,0.00,'','AACBNC_1997'),(843,'AACBNC',1997,'Understand the structural and functional differences between the dorsal column/ medial lemniscal and the anterolateral systems. Know the cells of origin and the course of the ascending pathways of the two systems. Understand the functional significance of their somatotopic organization.','NEUROSCIENCE','SPINAL SOMATOSENSORY PATHWAYS','','','','','','','','','','','','','','','','','','','','','Surgical therapies for chronic pain: e.g. anterolateral cordotomy Lesions/diseases of the spinal somatosensory pathways',0.000,0.00,'','AACBNC_1997'),(844,'AACBNC',1997,'\"Know the sensory modalities associated with this system: e.g., discriminative touch and pressure, vibration, sensation of limb position/proprioception.\"','NEUROSCIENCE','SPINAL SOMATOSENSORY PATHWAYS','DORSAL COLUMN/MEDIAL LEMNISCAL SYSTEM','','','','','','','','','','','','','','','','','','','','Principles of the neurological examination of the dorsal column system',0.000,0.00,'','AACBNC_1997'),(845,'AACBNC',1997,'\"Describe the sensory modalities associated with this system: e.g., pain, thermal sensation, itch, tickle and sexual sensation.\"','NEUROSCIENCE','SPINAL SOMATOSENSORY PATHWAYS','ANTEROLATERAL SYSTEM','','','','','','','','','','','','','','','','','','','','Principles of the neurological examination of the anterolateral system.',0.000,0.00,'','AACBNC_1997'),(846,'AACBNC',1997,'Understand the peripheral afferent fiber types that convey information arising from noxious stimuli.','NEUROSCIENCE','PAIN','','','','','','','','','','','','','','','','','','','','','Systemic/epidural/intrathecal administration of local anesthetics or opiates Dorsal column stimulation Electrical stimulation of brainstern structures in the treatment of chronic pain Regional nerve blocks',0.000,0.00,'','AACBNC_1997'),(847,'AACBNC',1997,'Understand the dorsal horn mechanisms of pain transmission and modulation.','NEUROSCIENCE','PAIN','','','','','','','','','','','','','','','','','','','','','Systemic/epidural/intrathecal administration of local anesthetics or opiates Dorsal column stimulation Electrical stimulation of brainstern structures in the treatment of chronic pain Regional nerve blocks',0.000,0.00,'','AACBNC_1997'),(848,'AACBNC',1997,'Understand the role of the brainstem reticular formation and the periaqueductal gray in pain mechanisms.','NEUROSCIENCE','PAIN','','','','','','','','','','','','','','','','','','','','','Systemic/epidural/intrathecal administration of local anesthetics or opiates Dorsal column stimulation Electrical stimulation of brainstern structures in the treatment of chronic pain Regional nerve blocks',0.000,0.00,'','AACBNC_1997'),(849,'AACBNC',1997,'\"Monosynaptic (myotactic) reflexes. Muscle spindles, primary afferents, motoneurons, motor efferent axons. Reciprocal inhibition. Role of gamma efferents.\"','NEUROSCIENCE','SPINAL MOTOR SYSTEMS','Spinal Reflexes and Descending Control Mechanisms','','','','','','','','','','','','','','','','','','','','Use of reflex testing in the neurological examination Understand the mechanisms of spasticity and clonus',0.000,0.00,'','AACBNC_1997'),(850,'AACBNC',1997,'Polysynaptic reflexes. Know the flexor withdrawal and crossed extensor reflexes.','NEUROSCIENCE','SPINAL MOTOR SYSTEMS','Spinal Reflexes and Descending Control Mechanisms','','','','','','','','','','','','','','','','','','','','Use of reflex testing in the neurological examination Understand the mechanisms of spasticity and clonus',0.000,0.00,'','AACBNC_1997'),(851,'AACBNC',1997,'Know the constituents and pathways of descending motor systems in the spinal cord.','NEUROSCIENCE','SPINAL MOTOR SYSTEMS','Upper Motor Neurons/Lower Motor Neurons','','','','','','','','','','','','','','','','','','','','Neurological examination of spinal cord injuries involving the descending motor pathways',0.000,0.00,'','AACBNC_1997'),(852,'AACBNC',1997,'Understand the structural and functional correlates of the differences between upper and lower motoneuronal populations','NEUROSCIENCE','SPINAL MOTOR SYSTEMS','Upper Motor Neurons/Lower Motor Neurons','','','','','','','','','','','','','','','','','','','','Neurological examination of spinal cord injuries involving the descending motor pathways',0.000,0.00,'','AACBNC_1997'),(853,'AACBNC',1997,'Compare the functional consequences of upper motor neuron and lower motor neuron lesions','NEUROSCIENCE','SPINAL MOTOR SYSTEMS','Upper Motor Neurons/Lower Motor Neurons','','','','','','','','','','','','','','','','','','','','Neurological examination of spinal cord injuries involving the descending motor pathways',0.000,0.00,'','AACBNC_1997'),(854,'AACBNC',1997,'Understand the spinal control mechanisms underlying bowel and bladder functions.','NEUROSCIENCE','SPINAL MOTOR SYSTEMS','Autonomic Functions of The Spinal Cord','','','','','','','','','','','','','','','','','','','','Evaluation of disorders of bowel and bladder function Evaluation of disorders of sexual function Homer\'s syndrome',0.000,0.00,'','AACBNC_1997'),(855,'AACBNC',1997,'Understand the spinal control mechanisms underlying sexual functions.','NEUROSCIENCE','SPINAL MOTOR SYSTEMS','Autonomic Functions of The Spinal Cord','','','','','','','','','','','','','','','','','','','','Evaluation of disorders of bowel and bladder function Evaluation of disorders of sexual function Homer\'s syndrome',0.000,0.00,'','AACBNC_1997'),(856,'AACBNC',1997,'Understand the descending autonomic pathways in the spinal cord.','NEUROSCIENCE','SPINAL MOTOR SYSTEMS','Autonomic Functions of The Spinal Cord','','','','','','','','','','','','','','','','','','','','Evaluation of disorders of bowel and bladder function Evaluation of disorders of sexual function Homer\'s syndrome',0.000,0.00,'','AACBNC_1997'),(857,'AACBNC',1997,'Identity the principal structures of the brainstem: major pathways and cranial nerve nuclei. Correlate these anatomical features with the functional properties of the major pathways and cranial nerve nuclei. Understand the functional consequences of brainstem injury.','NEUROSCIENCE','THE BRAINSTEM','','','','','','','','','','','','','','','','','','','','','Neurological examination of cranial nerve function. Imaging studies; lateral and medial rnedullary syndromes; alternating hemiplegia. Upper and lower motoneuronal injuries of facial nerve function. Bell\'s palsy. Cerebellopontine angle tumors.',0.000,0.00,'','AACBNC_1997'),(858,'AACBNC',1997,'Understand the sensory and motor functions of the trigeminal nerve and nuclei.','NEUROSCIENCE','THE BRAINSTEM','','','','','','','','','','','','','','','','','','','','','Facial pain/trigeminal neuralgia. Corneal reflex',0.000,0.00,'','AACBNC_1997'),(859,'AACBNC',1997,'Understand the brainstem control of eye movements; relationships with vestibular functions.','NEUROSCIENCE','THE BRAINSTEM','','','','','','','','','','','','','','','','','','','','','Testing of eye movements; diplopia; internuclear ophthalmoplegia; doll\'s-eye phenomenon. Pupillary light reflex. Caloric testing.',0.000,0.00,'','AACBNC_1997'),(860,'AACBNC',1997,'Know the role of the reticular formation in respiratory and cardiovascular control; consciousness.','NEUROSCIENCE','THE BRAINSTEM','','','','','','','','','','','','','','','','','','','','','Impaired cardiopulmonary function following brainstem injury; coma; arousal',0.000,0.00,'','AACBNC_1997'),(861,'AACBNC',1997,'\"Know the major brainstern sources of norepinenhrine, serotonin and dopamine.\"','NEUROSCIENCE','THE BRAINSTEM','','','','','','','','','','','','','','','','','','','','','Brainstem modulation of pain. Pathological changes in Parkinson\'s disease',0.000,0.00,'','AACBNC_1997'),(862,'AACBNC',1997,'Understand the organization of the thalamus with respect to its reception and processing of afferent infonnation from sensory and motor systems and the linkage of functionally defined regions of the thalamus with functional areas of the cerebral cortex','NEUROSCIENCE','ORGANIZATION OF THE FOREBRAIN','The Thalamus','','','','','','','','','','','','','','','','','','','','Sleep-wake cycles Deficits following thalamic lesions',0.000,0.00,'','AACBNC_1997'),(863,'AACBNC',1997,'Understand the histological organization of the cerebral cortex; be able to distinguish primary sensory from primary motor cortex. Be able to relate the cellular organization of the cortex to the genesis of the EEG.','NEUROSCIENCE','ORGANIZATION OF THE FOREBRAIN','The Cerebral Cortex','','','','','','','','','','','','','','','','','','','','Principles of the use of the EEG',0.000,0.00,'','AACBNC_1997'),(864,'AACBNC',1997,'\"Know the anatomical location of the major functional areas of the cerebral cortex, including: the motor and somatosensory areas, the motor and receptive language centers, the primary visual and auditory centers and the frontal eye fields.\"','NEUROSCIENCE','ORGANIZATION OF THE FOREBRAIN','The Cerebral Cortex','','','','','','','','','','','','','','','','','','','','Interpretation of functional deficits following lesions of the cerebral cortex',0.000,0.00,'','AACBNC_1997'),(865,'AACBNC',1997,'Correlate the blood supply of the forebrain with the major functional areas.','NEUROSCIENCE','ORGANIZATION OF THE FOREBRAIN','The Cerebral Cortex','','','','','','','','','','','','','','','','','','','','Interpretation of functional deficits following vascular lesions.',0.000,0.00,'','AACBNC_1997'),(866,'AACBNC',1997,'\"Know the major stages of sleep defined by behavior, arousability, EEG. Know the differences between REM and non-REM sleep.\"','NEUROSCIENCE','ORGANIZATION OF THE FOREBRAIN','Sleep/Consciousness/Coma','','','','','','','','','','','','','','','','','','','','Interpretation of complaints of sleep disorders',0.000,0.00,'','AACBNC_1997'),(867,'AACBNC',1997,'\"Know the neuronal mechanisms involving the brain stem reticular formation, thalamus and cortex which are believed to be responsible for consciousness.\"','NEUROSCIENCE','ORGANIZATION OF THE FOREBRAIN','Sleep/Consciousness/Coma','','','','','','','','','','','','','','','','','','','','Effects of drugs/alcohol on consciousness',0.000,0.00,'','AACBNC_1997'),(868,'AACBNC',1997,'Know how coma is defined and the major types of brain damage that can result in coma.','NEUROSCIENCE','ORGANIZATION OF THE FOREBRAIN','Sleep/Consciousness/Coma','','','','','','','','','','','','','','','','','','','','\"Drugs, diseases and trauma that can cause coma\"',0.000,0.00,'','AACBNC_1997'),(869,'AACBNC',1997,'Understand the structure and function of the neuromuscular junction','NEUROSCIENCE','MOTOR SYSTEMS','MOTOR ENDINGS','','','','','','','','','','','','','','','','','','','','Drugs/toxins that affect the synthesis/release/ receptor binding and degradation of acetylcholine. Myasthenia gravis Drugs that affect the autonomic nervous system',0.000,0.00,'','AACBNC_1997'),(870,'AACBNC',1997,'Know the effects of neurotransmitters released at different types of autonomic endings','NEUROSCIENCE','MOTOR SYSTEMS','MOTOR ENDINGS','','','','','','','','','','','','','','','','','','','','Drugs/toxins that affect the synthesis/release/ receptor binding and degradation of acetylcholine. Myasthenia gravis Drugs that affect the autonomic nervous system',0.000,0.00,'','AACBNC_1997'),(871,'AACBNC',1997,'Know the somatotopic organization of the motor cortex. Understand the functional differences between different motor areas','NEUROSCIENCE','MOTOR SYSTEMS','MOTOR PATHWAYS FROM THE CEREBRAL CORTEX','','','','','','','','','','','','','','','','','','','','Lesions of motor cortical regions. PET scans of motor areas.',0.000,0.00,'','AACBNC_1997'),(872,'AACBNC',1997,'\"Know the course of the corticospinal, corticobulbar and corticopontine systems.\"','NEUROSCIENCE','MOTOR SYSTEMS','MOTOR PATHWAYS FROM THE CEREBRAL CORTEX','','','','','','','','','','','','','','','','','','','','Neurological exam of the motor system. Injuries to descending motor systems.',0.000,0.00,'','AACBNC_1997'),(873,'AACBNC',1997,'Know the blood supply of the internal capsule','NEUROSCIENCE','MOTOR SYSTEMS','MOTOR PATHWAYS FROM THE CEREBRAL CORTEX','','','','','','','','','','','','','','','','','','','','Capsular stroke',0.000,0.00,'','AACBNC_1997'),(874,'AACBNC',1997,'Understand the role of the vestibulospinal and reticulospinal systems in movement and posture','NEUROSCIENCE','MOTOR SYSTEMS','OTHER MOTOR PATHWAYS','','','','','','','','','','','','','','','','','','','','Rigidity; clonus; hyperreflexia',0.000,0.00,'','AACBNC_1997'),(875,'AACBNC',1997,'\"Know the functional regions associated with inputs from the cerebral cortex, spinal cord and vestibular system. Understand that the cerebellum influences the function of the motor cortex via its projections through the thalamus. Recognize the effects of unilateral cerebellar lesions.\"','NEUROSCIENCE','MOTOR SYSTEMS','CEREBELLUM','','','','','','','','','','','','','','','','','','','','Neurological examination of cerebellar function. Ataxia; lateral and medial cerebellar lesions; intention tremor; alcoholic cerebellar degeneration',0.000,0.00,'','AACBNC_1997'),(876,'AACBNC',1997,'Know the anatomical features of the basal ganglia','NEUROSCIENCE','MOTOR SYSTEMS','THE BASAL GANGLIA','','','','','','','','','','','','','','','','','','','','\"Imaging studies in normal and abnormal (e.g., Huntington\'s disease) individuals. Parkinson\'s disease. Hemiballisms; akinesia; rigidity\"',0.000,0.00,'','AACBNC_1997'),(877,'AACBNC',1997,'\"Understand how the cerebral cortex, basal ganglia and motor thalamus are interconnected.\"','NEUROSCIENCE','MOTOR SYSTEMS','THE BASAL GANGLIA','','','','','','','','','','','','','','','','','','','','\"Imaging studies in normal and abnormal (e.g., Huntington\'s disease) individuals. Parkinson\'s disease. Hemiballisms; akinesia; rigidity\"',0.000,0.00,'','AACBNC_1997'),(878,'AACBNC',1997,'Know the neurotransmitter released by projections of the substantia nigra to the basal ganglia.','NEUROSCIENCE','MOTOR SYSTEMS','THE BASAL GANGLIA','','','','','','','','','','','','','','','','','','','','Dopamine agonist therapy; striatal grafts. ',0.000,0.00,'','AACBNC_1997'),(879,'AACBNC',1997,'Know the neuronal sites of origin of parasympathetic and sympathetic fibers and their distribution in peripheral nerves.','NEUROSCIENCE','AUTONOMIC (VISCEROMOTOR) NERVOUS SYSTEM','','','','','','','','','','','','','','','','','','','','','Effects of lesions of autonomic fibers e.g. Horner\'s Syndrome',0.000,0.00,'','AACBNC_1997'),(880,'AACBNC',1997,'Understand the organization of autonomic ganglia and the autonomic innervation of target tissues and organs.','NEUROSCIENCE','AUTONOMIC (VISCEROMOTOR) NERVOUS SYSTEM','','','','','','','','','','','','','','','','','','','','','Mechanism of action of drugs that affect autonomic functions.',0.000,0.00,'','AACBNC_1997'),(881,'AACBNC',1997,'Know the neurotransmitters used by various elements of the autonomic nervous system','NEUROSCIENCE','AUTONOMIC (VISCEROMOTOR) NERVOUS SYSTEM','','','','','','','','','','','','','','','','','','','','','Mechanism of action of drugs that affect autonomic functions.',0.000,0.00,'','AACBNC_1997'),(882,'AACBNC',1997,'Understand the structural and functional properties of the vestibular receptors. Know the major connections of the vestibular apparatus with the vestibular nuclei and the functions of the nuclei in posture and eye movements.','NEUROSCIENCE','THE SPECIAL SENSES','VESTIBULAR SYSTEM','','','','','','','','','','','','','','','','','','','','\"Neurological exam of the vestibular system. Vertigo, nystagmus, Meniere\'s syndrome. Motion sickness.\"',0.000,0.00,'','AACBNC_1997'),(883,'AACBNC',1997,'Understand the physiological basis of frequency and intensity discrimination and the localization of sound sources.','NEUROSCIENCE','THE SPECIAL SENSES','AUDITORY SYSTEM','','','','','','','','','','','','','','','','','','','','Cochlear implants',0.000,0.00,'','AACBNC_1997'),(884,'AACBNC',1997,'Understand the importance of normal hearing in language development','NEUROSCIENCE','THE SPECIAL SENSES','AUDITORY SYSTEM','','','','','','','','','','','','','','','','','','','','Early diagnosis of hearing disability',0.000,0.00,'','AACBNC_1997'),(885,'AACBNC',1997,'\"Understand the functional anatomy of the external, middle and inner ear, and how pressure waves in air are processed by the cochlea. Know that the peripheral and central auditory systems are tonotopically organized. \"','NEUROSCIENCE','THE SPECIAL SENSES','AUDITORY SYSTEM','','','','','','','','','','','','','','','','','','','','Conduction and nerve deafness. Tinnitus. Diagnosis of hearing loss. ',0.000,0.00,'','AACBNC_1997'),(886,'AACBNC',1997,'Understand the eye as an optical instrument and how the shape/clarity of the lens and configuration of the eyeball influence visual acuity.','NEUROSCIENCE','THE SPECIAL SENSES','VISUAL SYSTEM','','','','','','','','','','','','','','','','','','','','Cataracts. Correction of refractive errors',0.000,0.00,'','AACBNC_1997'),(887,'AACBNC',1997,'Understand how the organization of the retina is related to visual function.','NEUROSCIENCE','THE SPECIAL SENSES','VISUAL SYSTEM','','','','','','','','','','','','','','','','','','','','Color vision. Light/dark adaptation. Retinal detachment. Macular degeneration. Diabetic retinopathy.',0.000,0.00,'','AACBNC_1997'),(888,'AACBNC',1997,'Understand the organization of the visual pathways from retina to cortex and the representation of the visual fields in these pathways. ','NEUROSCIENCE','THE SPECIAL SENSES','VISUAL SYSTEM','','','','','','','','','','','','','','','','','','','','Examination of the visual system. Visual field defects.',0.000,0.00,'','AACBNC_1997'),(889,'AACBNC',1997,'Understand how the olfactory bulb is linked to the central olfactory system.','NEUROSCIENCE','THE SPECIAL SENSES','OLFACTION AND TASTE','','','','','','','','','','','','','','','','','','','','Anosmia. Olfactory hallucinations.',0.000,0.00,'','AACBNC_1997'),(890,'AACBNC',1997,'Know the locations of taste receptors and the transmission of taste information to the CNS.','NEUROSCIENCE','THE SPECIAL SENSES','OLFACTION AND TASTE','','','','','','','','','','','','','','','','','','','','Loss of taste sensation',0.000,0.00,'','AACBNC_1997'),(891,'AACBNC',1997,'\"Understand the principles of language function; cerebral dominance. Broca\'s, Wernicke\'s areas: their blood supply and their functions. Language as a widely distributed function of brain.\"','NEUROSCIENCE','HIGHER FUNCTIONS OF THE CEREBRAL CORTEX','LANGUAGE','','','','','','','','','','','','','','','','','','','','\"Neurological examination of cognitive skills. Interpretation of fluent and non-fluent aphasias, global aphasia \"',0.000,0.00,'','AACBNC_1997'),(892,'AACBNC',1997,'\"Know that speech, writing, and signing are language modes. Understand the language deficits following brain injury.\"','NEUROSCIENCE','HIGHER FUNCTIONS OF THE CEREBRAL CORTEX','LANGUAGE','','','','','','','','','','','','','','','','','','','','\"Neurological examination of cognitive skills. Interpretation of fluent and non-fluent aphasias, global aphasia \"',0.000,0.00,'','AACBNC_1997'),(893,'AACBNC',1997,'Know the principal types of aphasias.','NEUROSCIENCE','HIGHER FUNCTIONS OF THE CEREBRAL CORTEX','LANGUAGE','','','','','','','','','','','','','','','','','','','','\"Neurological examination of cognitive skills. Interpretation of fluent and non-fluent aphasias, global aphasia \"',0.000,0.00,'','AACBNC_1997'),(894,'AACBNC',1997,'Know the consequences of non-dominant parietal lobe lesions.','NEUROSCIENCE','HIGHER FUNCTIONS OF THE CEREBRAL CORTEX','PARIETAL LOBE FUNCTIONS','','','','','','','','','','','','','','','','','','','','Sptial Neglect',0.000,0.00,'','AACBNC_1997'),(895,'AACBNC',1997,'\"Understand the importance of these regions in performance of intellectual, social, and behavioral functions.\"','NEUROSCIENCE','HIGHER FUNCTIONS OF THE CEREBRAL CORTEX','FRONTAL LOBE FUNCTIONS','','','','','','','','','','','','','','','','','','','','Diagnosis and interpretation of frontal lobe lesions.',0.000,0.00,'','AACBNC_1997'),(896,'AACBNC',1997,'Understand that the process of learning is probably widely distributed in the brain; that learning is a structural and/or functional change in neuronal activities/networks resulting from past experience.','NEUROSCIENCE','HIGHER FUNCTIONS OF THE CEREBRAL CORTEX','LEARNING AND MEMORY','','','','','','','','','','','','','','','','','','','','Interpretation of learning disorders.',0.000,0.00,'','AACBNC_1997'),(897,'AACBNC',1997,'\"Know what is meant by the terms \"\"short-term\"\" and \"\"long term (permanent)\"\" memory; understand how the hippocampus formation is involved in memory mechanisms\"','NEUROSCIENCE','HIGHER FUNCTIONS OF THE CEREBRAL CORTEX','LEARNING AND MEMORY','','','','','','','','','','','','','','','','','','','','\"Effects of drugs, injury, disease on memory function.\"',0.000,0.00,'','AACBNC_1997'),(898,'AACBNC',1997,'\"Know the changes in brain metabolism, blood flow, neurotransmitters, and neurons that occur during normal aging.\"','NEUROSCIENCE','HIGHER FUNCTIONS OF THE CEREBRAL CORTEX','AGING AND THE BRAIN','','','','','','','','','','','','','','','','','','','','Interpretation of studies of brain function in aged individuals.',0.000,0.00,'','AACBNC_1997'),(899,'AACBNC',1997,'Distinguish between the major histological features of the cerebral cortex in aged invdividuals with normal cognitive functions and those with dementia. ','NEUROSCIENCE','HIGHER FUNCTIONS OF THE CEREBRAL CORTEX','AGING AND THE BRAIN','','','','','','','','','','','','','','','','','','','','Changes in cognition in normal aged individuals. Multi-infarct dementia. Alzheimer\'s disease. Dementias related to depressive illnesses. ',0.000,0.00,'','AACBNC_1997'),(900,'AACBNC',1997,'Understand the principal functional regions of the hypothalamus: control of autonomic function; thermal regulation; food and water intake; circadian rhythms; emotional and sexual behaviors.','NEUROSCIENCE','THE HYPOTHALAMUS AND LIMBIC SYSTEM','Hypothalamus','','','','','','','','','','','','','','','','','','','','Precocious puberty Diabetes insipidus Behavioral disturbances Obesity',0.000,0.00,'','AACBNC_1997'),(901,'AACBNC',1997,'Understand the major pathways that interconnect the hypothalamus with the brain and cord.','NEUROSCIENCE','THE HYPOTHALAMUS AND LIMBIC SYSTEM','Hypothalamus','','','','','','','','','','','','','','','','','','','','Precocious puberty Diabetes insipidus Behavioral disturbances Obesity',0.000,0.00,'','AACBNC_1997'),(902,'AACBNC',1997,'\"Know the sites of origin, the mechanisms of the transport and release, and the functions of oxytocin and vasopressin.\"','NEUROSCIENCE','THE HYPOTHALAMUS AND LIMBIC SYSTEM','Hypothalamus','','','','','','','','','','','','','','','','','','','','Neuroendocrine diseases.',0.000,0.00,'','AACBNC_1997'),(903,'AACBNC',1997,'Understand the synthesis and transport of releasing and inhibitory factors involved in the control of the anterior pituitary.','NEUROSCIENCE','THE HYPOTHALAMUS AND LIMBIC SYSTEM','Hypothalamus','','','','','','','','','','','','','','','','','','','','Neuroendocrine diseases.',0.000,0.00,'','AACBNC_1997'),(904,'AACBNC',1997,'Know the major structures included in the limbic system: limbic lobe; hippocampal formation; amygdala and septal area.','NEUROSCIENCE','THE HYPOTHALAMUS AND LIMBIC SYSTEM','The Limbic System','','','','','','','','','','','','','','','','','','','','Kluver~Bucy Syndrome Lesions of the amygdala leading to alterations in the interpretation of the emotional content of social interactions.',0.000,0.00,'','AACBNC_1997'),(905,'AACBNC',1997,'Understand the role of limbic structures in the emotional aspects of behavior.','NEUROSCIENCE','THE HYPOTHALAMUS AND LIMBIC SYSTEM','The Limbic System','','','','','','','','','','','','','','','','','','','','Kluver~Bucy Syndrome Lesions of the amygdala leading to alterations in the interpretation of the emotional content of social interactions.',0.000,0.00,'','AACBNC_1997'),(906,'AACBNC',1997,'Know the relationship between olfaction and limbic system function.','NEUROSCIENCE','THE HYPOTHALAMUS AND LIMBIC SYSTEM','The Limbic System','','','','','','','','','','','','','','','','','','','','Korsakoffs Psychosis',0.000,0.00,'','AACBNC_1997'),(907,'AACBNC',1997,'Understand the role of basal forebrain structures in the cholinergic innervation of the cerebral cortex.','NEUROSCIENCE','THE HYPOTHALAMUS AND LIMBIC SYSTEM','The Limbic System','','','','','','','','','','','','','','','','','','','','Alzheimer\'s disease',0.000,0.00,'','AACBNC_1997'),(908,'ADMSEP',2007,'\"Elicit and accurately document a complete psychiatric history, including the identifying data, chief complaint, history of the present illness, past psychiatric history, medications (psychotropic and non-psychotropic), general medical history, review of systems, substance use history, family history, and personal and social history\"','Clinical Skills','\"History-Taking, Examination and Medical Interviewing\"','Learning Objectives: Core','','','','','','','','','','','','','','','','','','','','\"To evaluate and care for any patient, the clinician must be skillful with developmentally and culturally competent communication methods in obtaining relevant historical information and performing a complete examination. Although the comprehensiveness of an examination may vary based on the situation, in addition to a general physical exam, physicians should be able to perform a mental status exam and accurately describe the findings. - For effective history taking and patient evaluation, a clinician must have an understanding, ability, and self-awareness to flexibly use a range of empathic interviewing techniques with patients a) across the lifespan including children, adolescents, adults, and the elderly; b) across cultures; and c) with persons afflicted with mental illness or experiencing considerable distress.\"',0.000,0.00,'','ADMSEP_2007'),(909,'ADMSEP',2007,'\"Perform an appropriate physical exam on patients with presumed psychiatric disorders as described - Recognize and discuss bodily signs and symptoms that accompany classic psychiatric disorders (e.g., tachycardia and hyperventilation in panic disorder)\"','Clinical Skills','\"History-Taking, Examination and Medical Interviewing\"','Learning Objectives: Core','','','','','','','','','','','','','','','','','','','','\"To evaluate and care for any patient, the clinician must be skillful with developmentally and culturally competent communication methods in obtaining relevant historical information and performing a complete examination. Although the comprehensiveness of an examination may vary based on the situation, in addition to a general physical exam, physicians should be able to perform a mental status exam and accurately describe the findings. - For effective history taking and patient evaluation, a clinician must have an understanding, ability, and self-awareness to flexibly use a range of empathic interviewing techniques with patients a) across the lifespan including children, adolescents, adults, and the elderly; b) across cultures; and c) with persons afflicted with mental illness or experiencing considerable distress.\"',0.000,0.00,'','ADMSEP_2007'),(910,'ADMSEP',2007,'Perform an appropriate physical exam on patients with presumed psychiatric disorders as described - Discuss the extent to which a general medical illness may contribute to the signs and symptoms of a psychiatric disorder','Clinical Skills','\"History-Taking, Examination and Medical Interviewing\"','Learning Objectives: Core','','','','','','','','','','','','','','','','','','','','\"To evaluate and care for any patient, the clinician must be skillful with developmentally and culturally competent communication methods in obtaining relevant historical information and performing a complete examination. Although the comprehensiveness of an examination may vary based on the situation, in addition to a general physical exam, physicians should be able to perform a mental status exam and accurately describe the findings. - For effective history taking and patient evaluation, a clinician must have an understanding, ability, and self-awareness to flexibly use a range of empathic interviewing techniques with patients a) across the lifespan including children, adolescents, adults, and the elderly; b) across cultures; and c) with persons afflicted with mental illness or experiencing considerable distress.\"',0.000,0.00,'','ADMSEP_2007'),(911,'ADMSEP',2007,'\"Perform an appropriate physical exam on patients with presumed psychiatric disorders as described - Recognize and discuss the possible manifestations of psychotropic drugs (e.g., medications and drugs of abuse) in the physical exam\"','Clinical Skills','\"History-Taking, Examination and Medical Interviewing\"','Learning Objectives: Core','','','','','','','','','','','','','','','','','','','','\"To evaluate and care for any patient, the clinician must be skillful with developmentally and culturally competent communication methods in obtaining relevant historical information and performing a complete examination. Although the comprehensiveness of an examination may vary based on the situation, in addition to a general physical exam, physicians should be able to perform a mental status exam and accurately describe the findings. - For effective history taking and patient evaluation, a clinician must have an understanding, ability, and self-awareness to flexibly use a range of empathic interviewing techniques with patients a) across the lifespan including children, adolescents, adults, and the elderly; b) across cultures; and c) with persons afflicted with mental illness or experiencing considerable distress.\"',0.000,0.00,'','ADMSEP_2007'),(912,'ADMSEP',2007,'\"Perform an appropriate physical exam on patients with presumed psychiatric disorders as described - make recommendations for further evaluation including appropriate laboratory, imaging,psychometric and other medical testing\"','Clinical Skills','\"History-Taking, Examination and Medical Interviewing\"','Learning Objectives: Core','','','','','','','','','','','','','','','','','','','','\"To evaluate and care for any patient, the clinician must be skillful with developmentally and culturally competent communication methods in obtaining relevant historical information and performing a complete examination. Although the comprehensiveness of an examination may vary based on the situation, in addition to a general physical exam, physicians should be able to perform a mental status exam and accurately describe the findings. - For effective history taking and patient evaluation, a clinician must have an understanding, ability, and self-awareness to flexibly use a range of empathic interviewing techniques with patients a) across the lifespan including children, adolescents, adults, and the elderly; b) across cultures; and c) with persons afflicted with mental illness or experiencing considerable distress.\"',0.000,0.00,'','ADMSEP_2007'),(913,'ADMSEP',2007,'\"Recognize the importance of, and be able to obtain and interpret, historical data from multiple sources including family members, community mental health resources, primary care providers, religious and spiritual leaders, old records, child’s teachers, primary care physician, indigenous and complementary/alternative providers, etc.\"','Clinical Skills','\"History-Taking, Examination and Medical Interviewing\"','Learning Objectives: Core','','','','','','','','','','','','','','','','','','','','\"To evaluate and care for any patient, the clinician must be skillful with developmentally and culturally competent communication methods in obtaining relevant historical information and performing a complete examination. Although the comprehensiveness of an examination may vary based on the situation, in addition to a general physical exam, physicians should be able to perform a mental status exam and accurately describe the findings. - For effective history taking and patient evaluation, a clinician must have an understanding, ability, and self-awareness to flexibly use a range of empathic interviewing techniques with patients a) across the lifespan including children, adolescents, adults, and the elderly; b) across cultures; and c) with persons afflicted with mental illness or experiencing considerable distress.\"',0.000,0.00,'','ADMSEP_2007'),(914,'ADMSEP',2007,'\"Perform and accurately describe the components of the comprehensive Mental Status Examination (e.g., including general appearance and behavior, motor activity, speech, affect, mood, thought processes, thought content, perception, sensorium and cognition, abstraction, intellect, judgment, and insight.) Describe variations in presentation according to age, stage of development and cultural background\"','Clinical Skills','\"History-Taking, Examination and Medical Interviewing\"','Learning Objectives: Core','','','','','','','','','','','','','','','','','','','','\"To evaluate and care for any patient, the clinician must be skillful with developmentally and culturally competent communication methods in obtaining relevant historical information and performing a complete examination. Although the comprehensiveness of an examination may vary based on the situation, in addition to a general physical exam, physicians should be able to perform a mental status exam and accurately describe the findings. - For effective history taking and patient evaluation, a clinician must have an understanding, ability, and self-awareness to flexibly use a range of empathic interviewing techniques with patients a) across the lifespan including children, adolescents, adults, and the elderly; b) across cultures; and c) with persons afflicted with mental illness or experiencing considerable distress.\"',0.000,0.00,'','ADMSEP_2007'),(915,'ADMSEP',2007,'\"Describe common abnormalities, and their causes, for each component of the Mental Status Exam\"','Clinical Skills','\"History-Taking, Examination and Medical Interviewing\"','Learning Objectives: Core','','','','','','','','','','','','','','','','','','','','\"To evaluate and care for any patient, the clinician must be skillful with developmentally and culturally competent communication methods in obtaining relevant historical information and performing a complete examination. Although the comprehensiveness of an examination may vary based on the situation, in addition to a general physical exam, physicians should be able to perform a mental status exam and accurately describe the findings. - For effective history taking and patient evaluation, a clinician must have an understanding, ability, and self-awareness to flexibly use a range of empathic interviewing techniques with patients a) across the lifespan including children, adolescents, adults, and the elderly; b) across cultures; and c) with persons afflicted with mental illness or experiencing considerable distress.\"',0.000,0.00,'','ADMSEP_2007'),(916,'ADMSEP',2007,'\"Perform common screening exams for common psychiatric disorders (e.g., CAGE, MMSE, etc.)\"','Clinical Skills','\"History-Taking, Examination and Medical Interviewing\"','Learning Objectives: Core','','','','','','','','','','','','','','','','','','','','\"To evaluate and care for any patient, the clinician must be skillful with developmentally and culturally competent communication methods in obtaining relevant historical information and performing a complete examination. Although the comprehensiveness of an examination may vary based on the situation, in addition to a general physical exam, physicians should be able to perform a mental status exam and accurately describe the findings. - For effective history taking and patient evaluation, a clinician must have an understanding, ability, and self-awareness to flexibly use a range of empathic interviewing techniques with patients a) across the lifespan including children, adolescents, adults, and the elderly; b) across cultures; and c) with persons afflicted with mental illness or experiencing considerable distress.\"',0.000,0.00,'','ADMSEP_2007'),(917,'ADMSEP',2007,'\"Discuss and use basic strategies for engaging and putting patients at ease in challenging interviews (e.g., with patients who are disorganized, cognitively impaired, hostile/resistant, mistrustful/fearful, circumstantial/hyperverbal, unspontaneous/hypoverbal, potentially assaultive; when being assisted by an interpreter). Describe different interviewing techniques for different ages\"','Clinical Skills','\"History-Taking, Examination and Medical Interviewing\"','Learning Objectives: Core','','','','','','','','','','','','','','','','','','','','\"To evaluate and care for any patient, the clinician must be skillful with developmentally and culturally competent communication methods in obtaining relevant historical information and performing a complete examination. Although the comprehensiveness of an examination may vary based on the situation, in addition to a general physical exam, physicians should be able to perform a mental status exam and accurately describe the findings. - For effective history taking and patient evaluation, a clinician must have an understanding, ability, and self-awareness to flexibly use a range of empathic interviewing techniques with patients a) across the lifespan including children, adolescents, adults, and the elderly; b) across cultures; and c) with persons afflicted with mental illness or experiencing considerable distress.\"',0.000,0.00,'','ADMSEP_2007'),(918,'ADMSEP',2007,'\"Demonstrate an effective repertoire of interviewing skills including: appropriate initiation of the interview; establishing rapport; the appropriate use of open-ended and closed questions; techniques for asking \"\"difficult\"\" questions; the appropriate use of facilitation, empathy, clarification, confrontation, reassurance, silence, summary statements; soliciting and acknowledging expression of the patient\'s ideas, concerns, questions, and feelings about their illness and its treatment; communicating information to patients in a clear fashion; appropriate closure of the interview; and be able to perform these basic interviewing skills in performing a family assessment\"','Clinical Skills','\"History-Taking, Examination and Medical Interviewing\"','Learning Objectives: Core','','','','','','','','','','','','','','','','','','','','\"To evaluate and care for any patient, the clinician must be skillful with developmentally and culturally competent communication methods in obtaining relevant historical information and performing a complete examination. Although the comprehensiveness of an examination may vary based on the situation, in addition to a general physical exam, physicians should be able to perform a mental status exam and accurately describe the findings. - For effective history taking and patient evaluation, a clinician must have an understanding, ability, and self-awareness to flexibly use a range of empathic interviewing techniques with patients a) across the lifespan including children, adolescents, adults, and the elderly; b) across cultures; and c) with persons afflicted with mental illness or experiencing considerable distress.\"',0.000,0.00,'','ADMSEP_2007'),(919,'ADMSEP',2007,'\"Discuss and avoid the common pitfalls in interviewing technique including: interrupting the patient unnecessarily; asking long, complex questions; using jargon; asking questions in a manner suggesting the desired answer; asking questions in an interrogatory manner; ignoring patient verbal or nonverbal cues; making sudden inappropriate changes in topic; indicating patronizing or judgmental attitudes by verbal or nonverbal cues\"','Clinical Skills','\"History-Taking, Examination and Medical Interviewing\"','Learning Objectives: Core','','','','','','','','','','','','','','','','','','','','\"To evaluate and care for any patient, the clinician must be skillful with developmentally and culturally competent communication methods in obtaining relevant historical information and performing a complete examination. Although the comprehensiveness of an examination may vary based on the situation, in addition to a general physical exam, physicians should be able to perform a mental status exam and accurately describe the findings. - For effective history taking and patient evaluation, a clinician must have an understanding, ability, and self-awareness to flexibly use a range of empathic interviewing techniques with patients a) across the lifespan including children, adolescents, adults, and the elderly; b) across cultures; and c) with persons afflicted with mental illness or experiencing considerable distress.\"',0.000,0.00,'','ADMSEP_2007'),(920,'ADMSEP',2007,'\"Discuss indications, challenges and methods for successfully eliciting an accurate history and performing a mental status exam with patients across the lifespan, those with communication impairments (e.g., deafness), and those from diverse ethnic, linguistic and cultural backgrounds\"','Clinical Skills','\"History-Taking, Examination and Medical Interviewing\"','Learning Objectives: Core','','','','','','','','','','','','','','','','','','','','\"To evaluate and care for any patient, the clinician must be skillful with developmentally and culturally competent communication methods in obtaining relevant historical information and performing a complete examination. Although the comprehensiveness of an examination may vary based on the situation, in addition to a general physical exam, physicians should be able to perform a mental status exam and accurately describe the findings. - For effective history taking and patient evaluation, a clinician must have an understanding, ability, and self-awareness to flexibly use a range of empathic interviewing techniques with patients a) across the lifespan including children, adolescents, adults, and the elderly; b) across cultures; and c) with persons afflicted with mental illness or experiencing considerable distress.\"',0.000,0.00,'','ADMSEP_2007'),(921,'ADMSEP',2007,'Explain the value of skillful interviewing to the satisfaction of both the patient and the doctor and how this increases the likelihood of an optimal clinical outcome','Clinical Skills','\"History-Taking, Examination and Medical Interviewing\"','Learning Objectives: Enhancement','','','','','','','','','','','','','','','','','','','','\"To evaluate and care for any patient, the clinician must be skillful with developmentally and culturally competent communication methods in obtaining relevant historical information and performing a complete examination. Although the comprehensiveness of an examination may vary based on the situation, in addition to a general physical exam, physicians should be able to perform a mental status exam and accurately describe the findings. - For effective history taking and patient evaluation, a clinician must have an understanding, ability, and self-awareness to flexibly use a range of empathic interviewing techniques with patients a) across the lifespan including children, adolescents, adults, and the elderly; b) across cultures; and c) with persons afflicted with mental illness or experiencing considerable distress.\"',0.000,0.00,'','ADMSEP_2007'),(922,'ADMSEP',2007,'Identify strengths and weaknesses in personal interviewing skills and discuss with a colleague or supervisor','Clinical Skills','\"History-Taking, Examination and Medical Interviewing\"','Learning Objectives: Enhancement','','','','','','','','','','','','','','','','','','','','\"To evaluate and care for any patient, the clinician must be skillful with developmentally and culturally competent communication methods in obtaining relevant historical information and performing a complete examination. Although the comprehensiveness of an examination may vary based on the situation, in addition to a general physical exam, physicians should be able to perform a mental status exam and accurately describe the findings. - For effective history taking and patient evaluation, a clinician must have an understanding, ability, and self-awareness to flexibly use a range of empathic interviewing techniques with patients a) across the lifespan including children, adolescents, adults, and the elderly; b) across cultures; and c) with persons afflicted with mental illness or experiencing considerable distress.\"',0.000,0.00,'','ADMSEP_2007'),(923,'ADMSEP',2007,'\"Identify verbal and nonverbal expressions of affect in a patient\'s responses, and apply this information in assessing and treating the patient\"','Clinical Skills','\"History-Taking, Examination and Medical Interviewing\"','Learning Objectives: Enhancement','','','','','','','','','','','','','','','','','','','','\"To evaluate and care for any patient, the clinician must be skillful with developmentally and culturally competent communication methods in obtaining relevant historical information and performing a complete examination. Although the comprehensiveness of an examination may vary based on the situation, in addition to a general physical exam, physicians should be able to perform a mental status exam and accurately describe the findings. - For effective history taking and patient evaluation, a clinician must have an understanding, ability, and self-awareness to flexibly use a range of empathic interviewing techniques with patients a) across the lifespan including children, adolescents, adults, and the elderly; b) across cultures; and c) with persons afflicted with mental illness or experiencing considerable distress.\"',0.000,0.00,'','ADMSEP_2007'),(924,'ADMSEP',2007,'\"Discuss the indications, challenges, and methods for the optimal use of an interpreter when performing a psychiatric evaluation\"','Clinical Skills','\"History-Taking, Examination and Medical Interviewing\"','Learning Objectives: Enhancement','','','','','','','','','','','','','','','','','','','','\"To evaluate and care for any patient, the clinician must be skillful with developmentally and culturally competent communication methods in obtaining relevant historical information and performing a complete examination. Although the comprehensiveness of an examination may vary based on the situation, in addition to a general physical exam, physicians should be able to perform a mental status exam and accurately describe the findings. - For effective history taking and patient evaluation, a clinician must have an understanding, ability, and self-awareness to flexibly use a range of empathic interviewing techniques with patients a) across the lifespan including children, adolescents, adults, and the elderly; b) across cultures; and c) with persons afflicted with mental illness or experiencing considerable distress.\"',0.000,0.00,'','ADMSEP_2007'),(925,'ADMSEP',2007,'Accurately document a complete psychiatric history and appropriate examination and accurately record and communicate the components of a comprehensive mental status examination','Clinical Skills','Documentation and Communication','Learning Objectives: Core','','','','','','','','','','','','','','','','','','','','\"Regardless of the clinical specialty, a physician must be able to properly document clinical findings, diagnostic impressions, and clinical reasoning. The physician must be able to communicate clearly and concisely to other professionals and to patients and their families, in both written and oral formats. These skills are particularly important for communicating about psychiatric disorders where obvious laboratory or physical findings may not be present.\"',0.000,0.00,'','ADMSEP_2007'),(926,'ADMSEP',2007,'Accurately document the daily or periodic progress of patients psychiatric disorders recording mental status changes and diagnostic impressions','Clinical Skills','Documentation and Communication','Learning Objectives: Core','','','','','','','','','','','','','','','','','','','','\"Regardless of the clinical specialty, a physician must be able to properly document clinical findings, diagnostic impressions, and clinical reasoning. The physician must be able to communicate clearly and concisely to other professionals and to patients and their families, in both written and oral formats. These skills are particularly important for communicating about psychiatric disorders where obvious laboratory or physical findings may not be present.\"',0.000,0.00,'','ADMSEP_2007'),(927,'ADMSEP',2007,'\"Provide a clear and concise oral presentation of a) a complete psychiatric evaluation including relevant history, mental status findings and diagnostic impressions, and b) the daily or periodic progress of patients being treated for psychiatric disorders\"','Clinical Skills','Documentation and Communication','Learning Objectives: Core','','','','','','','','','','','','','','','','','','','','\"Regardless of the clinical specialty, a physician must be able to properly document clinical findings, diagnostic impressions, and clinical reasoning. The physician must be able to communicate clearly and concisely to other professionals and to patients and their families, in both written and oral formats. These skills are particularly important for communicating about psychiatric disorders where obvious laboratory or physical findings may not be present.\"',0.000,0.00,'','ADMSEP_2007'),(928,'ADMSEP',2007,'\"Communicate clinical impressions, treatment recommendations including risks and benefits, and other relevant education to assigned patients and their families\"','Clinical Skills','Documentation and Communication','Learning Objectives: Core','','','','','','','','','','','','','','','','','','','','\"Regardless of the clinical specialty, a physician must be able to properly document clinical findings, diagnostic impressions, and clinical reasoning. The physician must be able to communicate clearly and concisely to other professionals and to patients and their families, in both written and oral formats. These skills are particularly important for communicating about psychiatric disorders where obvious laboratory or physical findings may not be present.\"',0.000,0.00,'','ADMSEP_2007'),(929,'ADMSEP',2007,'Document assessment of patient’s degree of risk to self and others and assessment of competency to participate in medical decision-making','Clinical Skills','Documentation and Communication','Learning Objectives: Core','','','','','','','','','','','','','','','','','','','','\"Regardless of the clinical specialty, a physician must be able to properly document clinical findings, diagnostic impressions, and clinical reasoning. The physician must be able to communicate clearly and concisely to other professionals and to patients and their families, in both written and oral formats. These skills are particularly important for communicating about psychiatric disorders where obvious laboratory or physical findings may not be present.\"',0.000,0.00,'','ADMSEP_2007'),(930,'ADMSEP',2007,'Use the DSM-IV to identify signs and symptoms that comprise specific syndromes or disorders and construct diagnoses using the five axes system','Clinical Skills','Clinical Reasoning and Differential Diagnosis','Learning Objectives: Core','','','','','','','','','','','','','','','','','','','','\"Accurately identifying a patient’s problems and the relevant signs and symptoms is basic to establishing a diagnosis in any field of medicine. In psychiatry patients may lack insight into the problems they are having and insist that nothing is wrong. Hence, to be skillful at discerning signs and symptoms of psychiatric disorders the physician must have a heightened level of suspicion, be knowledgeable about symptom clusters that are suggestive of specific disorders, and be able to formulate reasonable diagnostic hypotheses with plans for further evaluation. To be successful, the physician must also be able to incorporate knowledge about the range of normal behaviors at various ages and stages of development.\"',0.000,0.00,'','ADMSEP_2007'),(931,'ADMSEP',2007,'\"Formulate a differential diagnosis and plan for assessment of common presenting signs and symptoms of psychiatric disorders (e.g., insomnia, behavioral dyscontrol, confusion, hallucinations, delusions, etc.) including appropriate laboratory, imaging, psychometric and other medical testing\"','Clinical Skills','Clinical Reasoning and Differential Diagnosis','Learning Objectives: Core','','','','','','','','','','','','','','','','','','','','\"Accurately identifying a patient’s problems and the relevant signs and symptoms is basic to establishing a diagnosis in any field of medicine. In psychiatry patients may lack insight into the problems they are having and insist that nothing is wrong. Hence, to be skillful at discerning signs and symptoms of psychiatric disorders the physician must have a heightened level of suspicion, be knowledgeable about symptom clusters that are suggestive of specific disorders, and be able to formulate reasonable diagnostic hypotheses with plans for further evaluation. To be successful, the physician must also be able to incorporate knowledge about the range of normal behaviors at various ages and stages of development.\"',0.000,0.00,'','ADMSEP_2007'),(932,'ADMSEP',2007,'\"Discuss the indications for, how to order, and the limitations of common medical tests for evaluating patients with psychiatric symptoms including laboratory, imaging, psychometric and other psychological and medical tests\"','Clinical Skills','Clinical Reasoning and Differential Diagnosis','Learning Objectives: Core','','','','','','','','','','','','','','','','','','','','\"Accurately identifying a patient’s problems and the relevant signs and symptoms is basic to establishing a diagnosis in any field of medicine. In psychiatry patients may lack insight into the problems they are having and insist that nothing is wrong. Hence, to be skillful at discerning signs and symptoms of psychiatric disorders the physician must have a heightened level of suspicion, be knowledgeable about symptom clusters that are suggestive of specific disorders, and be able to formulate reasonable diagnostic hypotheses with plans for further evaluation. To be successful, the physician must also be able to incorporate knowledge about the range of normal behaviors at various ages and stages of development.\"',0.000,0.00,'','ADMSEP_2007'),(933,'ADMSEP',2007,'Interpret basic test results and consultant reports relevant to working through a differential diagnosis of designated patients with psychiatric disorders and general medical conditions with psychiatric manifestations','Clinical Skills','Clinical Reasoning and Differential Diagnosis','Learning Objectives: Core','','','','','','','','','','','','','','','','','','','','\"Accurately identifying a patient’s problems and the relevant signs and symptoms is basic to establishing a diagnosis in any field of medicine. In psychiatry patients may lack insight into the problems they are having and insist that nothing is wrong. Hence, to be skillful at discerning signs and symptoms of psychiatric disorders the physician must have a heightened level of suspicion, be knowledgeable about symptom clusters that are suggestive of specific disorders, and be able to formulate reasonable diagnostic hypotheses with plans for further evaluation. To be successful, the physician must also be able to incorporate knowledge about the range of normal behaviors at various ages and stages of development.\"',0.000,0.00,'','ADMSEP_2007'),(934,'ADMSEP',2007,'\"Assess, record and interpret mental status changes of designated patients, and alter diagnostic hypotheses and management recommendations in response to these changes\"','Clinical Skills','Clinical Reasoning and Differential Diagnosis','Learning Objectives: Core','','','','','','','','','','','','','','','','','','','','\"Accurately identifying a patient’s problems and the relevant signs and symptoms is basic to establishing a diagnosis in any field of medicine. In psychiatry patients may lack insight into the problems they are having and insist that nothing is wrong. Hence, to be skillful at discerning signs and symptoms of psychiatric disorders the physician must have a heightened level of suspicion, be knowledgeable about symptom clusters that are suggestive of specific disorders, and be able to formulate reasonable diagnostic hypotheses with plans for further evaluation. To be successful, the physician must also be able to incorporate knowledge about the range of normal behaviors at various ages and stages of development.\"',0.000,0.00,'','ADMSEP_2007'),(935,'ADMSEP',2007,'\"Discuss the different types of neuropsychological testing, and state indications for each\"','Clinical Skills','Clinical Reasoning and Differential Diagnosis','Learning Objectives: Enhancement','','','','','','','','','','','','','','','','','','','','\"Accurately identifying a patient’s problems and the relevant signs and symptoms is basic to establishing a diagnosis in any field of medicine. In psychiatry patients may lack insight into the problems they are having and insist that nothing is wrong. Hence, to be skillful at discerning signs and symptoms of psychiatric disorders the physician must have a heightened level of suspicion, be knowledgeable about symptom clusters that are suggestive of specific disorders, and be able to formulate reasonable diagnostic hypotheses with plans for further evaluation. To be successful, the physician must also be able to incorporate knowledge about the range of normal behaviors at various ages and stages of development.\"',0.000,0.00,'','ADMSEP_2007'),(936,'ADMSEP',2007,'Identify and discuss risk factors for suicide across the lifespan','Clinical Skills','Assessment of Psychiatric Emergencies','Learning Objectives: Core','','','','','','','','','','','','','','','','','','','','\"Psychiatric emergencies may occur in any clinical or non-clinical setting and are life threatening. An effective physician must be able to recognize potential psychiatric emergencies and initiate an intervention. Although suicide is the most common psychiatric emergency the list of emergent conditions is lengthy and diverse ranging from suicidality and homicidality, to catatonia, intoxication, delirium, and severe drug reactions. It is important for physicians to be able to perform risk assessments, evaluate patients with altered mental status or behavioral dyscontrol, and recognize signs of potential assaultive behavior.\"',0.000,0.00,'','ADMSEP_2007'),(937,'ADMSEP',2007,'Conduct diagnostic and risk assessments of a patient with suicidal thoughts or behavior and make recommendations for further evaluation and management','Clinical Skills','Assessment of Psychiatric Emergencies','Learning Objectives: Core','','','','','','','','','','','','','','','','','','','','\"Psychiatric emergencies may occur in any clinical or non-clinical setting and are life threatening. An effective physician must be able to recognize potential psychiatric emergencies and initiate an intervention. Although suicide is the most common psychiatric emergency the list of emergent conditions is lengthy and diverse ranging from suicidality and homicidality, to catatonia, intoxication, delirium, and severe drug reactions. It is important for physicians to be able to perform risk assessments, evaluate patients with altered mental status or behavioral dyscontrol, and recognize signs of potential assaultive behavior.\"',0.000,0.00,'','ADMSEP_2007'),(938,'ADMSEP',2007,'Identify and discuss risk factors for violence and assaultive behavior','Clinical Skills','Assessment of Psychiatric Emergencies','Learning Objectives: Core','','','','','','','','','','','','','','','','','','','','\"Psychiatric emergencies may occur in any clinical or non-clinical setting and are life threatening. An effective physician must be able to recognize potential psychiatric emergencies and initiate an intervention. Although suicide is the most common psychiatric emergency the list of emergent conditions is lengthy and diverse ranging from suicidality and homicidality, to catatonia, intoxication, delirium, and severe drug reactions. It is important for physicians to be able to perform risk assessments, evaluate patients with altered mental status or behavioral dyscontrol, and recognize signs of potential assaultive behavior.\"',0.000,0.00,'','ADMSEP_2007'),(939,'ADMSEP',2007,'Discuss signs of escalating violence and review the appropriate safety precautions and interventions','Clinical Skills','Assessment of Psychiatric Emergencies','Learning Objectives: Core','','','','','','','','','','','','','','','','','','','','\"Psychiatric emergencies may occur in any clinical or non-clinical setting and are life threatening. An effective physician must be able to recognize potential psychiatric emergencies and initiate an intervention. Although suicide is the most common psychiatric emergency the list of emergent conditions is lengthy and diverse ranging from suicidality and homicidality, to catatonia, intoxication, delirium, and severe drug reactions. It is important for physicians to be able to perform risk assessments, evaluate patients with altered mental status or behavioral dyscontrol, and recognize signs of potential assaultive behavior.\"',0.000,0.00,'','ADMSEP_2007'),(940,'ADMSEP',2007,'\"Discuss the differential diagnosis and conduct of a clinical assessment of a patient with potential or active violent behavior and make recommendations for further evaluation and management including appropriate laboratory, imaging, psychometric and other medical testing\"','Clinical Skills','Assessment of Psychiatric Emergencies','Learning Objectives: Core','','','','','','','','','','','','','','','','','','','','\"Psychiatric emergencies may occur in any clinical or non-clinical setting and are life threatening. An effective physician must be able to recognize potential psychiatric emergencies and initiate an intervention. Although suicide is the most common psychiatric emergency the list of emergent conditions is lengthy and diverse ranging from suicidality and homicidality, to catatonia, intoxication, delirium, and severe drug reactions. It is important for physicians to be able to perform risk assessments, evaluate patients with altered mental status or behavioral dyscontrol, and recognize signs of potential assaultive behavior.\"',0.000,0.00,'','ADMSEP_2007'),(941,'ADMSEP',2007,'\"Discuss the clinical assessment and differential diagnosis of a patient presenting with psychotic symptoms such as perceptual disturbance, bizarre ideation and thought disorder, and make recommendations for further evaluation and management including appropriate laboratory, imaging, psychometric and other medical testing\"','Clinical Skills','Assessment of Psychiatric Emergencies','Learning Objectives: Core','','','','','','','','','','','','','','','','','','','','\"Psychiatric emergencies may occur in any clinical or non-clinical setting and are life threatening. An effective physician must be able to recognize potential psychiatric emergencies and initiate an intervention. Although suicide is the most common psychiatric emergency the list of emergent conditions is lengthy and diverse ranging from suicidality and homicidality, to catatonia, intoxication, delirium, and severe drug reactions. It is important for physicians to be able to perform risk assessments, evaluate patients with altered mental status or behavioral dyscontrol, and recognize signs of potential assaultive behavior.\"',0.000,0.00,'','ADMSEP_2007'),(942,'ADMSEP',2007,'\"Discuss the clinical assessment and differential diagnosis of a patient with impaired attention, altered consciousness and/or other cognitive abnormalities and make recommendations for further evaluation and management including appropriate laboratory, imaging, psychometric and other medical testing\"','Clinical Skills','Assessment of Psychiatric Emergencies','Learning Objectives: Core','','','','','','','','','','','','','','','','','','','','\"Psychiatric emergencies may occur in any clinical or non-clinical setting and are life threatening. An effective physician must be able to recognize potential psychiatric emergencies and initiate an intervention. Although suicide is the most common psychiatric emergency the list of eme
[truncated: 13,013,992 more chars]
